# Supplementary material for: Loss of Dead end1 induces testicular teratomas from primordial germ cells that failed to undergo sexual differentiation in embryonic testes
Source: Sci Rep. 2023 Apr 19;13:6398. doi: 10.1038/s41598-023-33706-x (PMC10115811; doi:10.1038/s41598-023-33706-x)
Supplement: Supplementary file 8 — Supplementary Table S1. [file 41598_2023_33706_MOESM8_ESM.xlsx]

## Sheet: Sheet1
	Table S1. List of genes up- and downregulated in PGCs from testes of Dnd1-cKO embryos at E11.5.
	up-regulated genes					down-regulated genes
	gene_name	ensemble_gene_id	p.value	log2FC		gene_name	ensemble_gene_id	p.value	log2FC
	Tgfbrap1	ENSMUSG00000070939	0.0193526	0.821603		Prim2	ENSMUSG00000026134	0.00168	-0.669852
	Hecw2	ENSMUSG00000042807	0.0204944	0.887047		Tex30	ENSMUSG00000026049	0.0060505	-0.638789
	Cyp27a1	ENSMUSG00000026170	0.0107783	1.95754		Ormdl1	ENSMUSG00000026097	0.00242191	-0.739609
	Kdsr	ENSMUSG00000009905	0.00122491	0.865278		Mars2	ENSMUSG00000046994	0.0181133	-0.706462
	Rassf5	ENSMUSG00000026430	0.0255075	0.610159		Retreg2	ENSMUSG00000049339	0.000343307	-0.592378
	Atp2b4	ENSMUSG00000026463	0.0368922	1.2178		Gin1	ENSMUSG00000026333	0.0133043	-0.988825
	Pla2g4a	ENSMUSG00000056220	0.00308184	2.50179		Ddx59	ENSMUSG00000026404	0.0315155	-0.948888
	Rabgap1l	ENSMUSG00000026721	0.0046877	1.16891		Dars2	ENSMUSG00000026709	0.00368569	-0.609701
	Prdx6	ENSMUSG00000026701	0.0112458	0.634418		Coq8a	ENSMUSG00000026489	0.0386573	-0.880834
	Atf3	ENSMUSG00000026628	0.0429166	3.05482		Ptpn14	ENSMUSG00000026604	0.0163973	-1.29734
	Tmem206	ENSMUSG00000026627	0.0332995	1.02904		Hspa14	ENSMUSG00000109865	0.0012344	-0.602947
	Gsn	ENSMUSG00000026879	0.0263717	1.68815		Nsun6	ENSMUSG00000026707	0.00859454	-1.26914
	Rbms1	ENSMUSG00000026970	0.0295604	0.685131		Tprn	ENSMUSG00000048707	0.0420833	-0.647662
	Plekha3	ENSMUSG00000002733	0.0166755	0.614517		Inpp5e	ENSMUSG00000026925	0.0476524	-0.671635
	Gm10800	ENSMUSG00000075014	0.0314249	2.20784		Zfp385b	ENSMUSG00000027016	0.0215361	-1.267
	Eid1	ENSMUSG00000091337	0.0309335	0.668944		Zfp770	ENSMUSG00000040321	0.0258645	-0.920599
	Galk2	ENSMUSG00000027207	0.0343759	0.838492		Bmp7	ENSMUSG00000008999	0.0346016	-1.12003
	Naa20	ENSMUSG00000002728	0.00402544	0.97256		Akap17b	ENSMUSG00000059708	0.0331661	-0.787973
	Rbck1	ENSMUSG00000027466	0.00951879	0.819608		4930550L24Rik	ENSMUSG00000046180	0.0271871	-0.944823
	Commd7	ENSMUSG00000056941	0.0481318	1.21028		Ikbkg	ENSMUSG00000004221	0.00645865	-1.25212
	Ergic3	ENSMUSG00000005881	0.00404062	1.01635		Taf1	ENSMUSG00000031314	0.019955	-0.645135
	Gtsf1l	ENSMUSG00000070708	0.0193396	0.731028		Slc25a31	ENSMUSG00000069041	0.0170672	-0.932025
	Sdc4	ENSMUSG00000017009	0.00770003	0.883913		Siah2	ENSMUSG00000036432	0.0465522	-1.18338
	Pard6b	ENSMUSG00000044641	0.00187481	0.68526		Rsrc1	ENSMUSG00000034544	0.024967	-0.93663
	Dpm1	ENSMUSG00000078919	0.0335522	1.68207		Sgms2	ENSMUSG00000050931	0.0201854	-0.956625
	Gnas	ENSMUSG00000027523	0.0102869	0.98694		3110043O21Rik	ENSMUSG00000028300	0.0240778	-0.766053
	Gm14409	ENSMUSG00000078869	0.0463749	0.642901		Fbxo10	ENSMUSG00000048232	0.00881571	-0.740783
	Porcn	ENSMUSG00000031169	0.0126514	0.933688		Cep85	ENSMUSG00000037443	0.00827776	-0.636849
	Rpgr	ENSMUSG00000031174	0.046858	0.730294		Mfn2	ENSMUSG00000029020	0.0233507	-0.663356
	Bcor	ENSMUSG00000040363	0.036723	0.596645		Nphp4	ENSMUSG00000039577	0.000149001	-1.09106
	Mospd1	ENSMUSG00000023074	0.0303914	1.25525		Slc35e2	ENSMUSG00000042202	0.0464201	-0.588469
	Plxna3	ENSMUSG00000031398	0.0196336	0.653655		Rundc3b	ENSMUSG00000040570	0.0250454	-0.9517
	Nr0b1	ENSMUSG00000025056	0.0405007	0.692347		Insig1	ENSMUSG00000045294	0.0386107	-0.662102
	Slc7a3	ENSMUSG00000031297	0.00270943	1.11568		Krtcap3	ENSMUSG00000029149	0.0114312	-0.699454
	Tspan6	ENSMUSG00000067377	0.000733166	0.988967		Letm1	ENSMUSG00000005299	0.0144636	-0.64177
	Sat1	ENSMUSG00000025283	0.029642	0.654942		Tbc1d14	ENSMUSG00000029192	0.00572932	-0.646322
	Sms	ENSMUSG00000071708	0.0017741	0.651745		Wfs1	ENSMUSG00000039474	0.0137972	-0.93672
	Ythdf3	ENSMUSG00000047213	0.0178352	0.675468		Scfd2	ENSMUSG00000062110	0.0443035	-0.600446
	Serp1	ENSMUSG00000027808	0.0412329	0.61402		Shroom3	ENSMUSG00000029381	0.0369223	-0.837291
	Selenot	ENSMUSG00000075700	0.0214357	0.751896		Git2	ENSMUSG00000041890	0.0475568	-0.610992
	Ssr2	ENSMUSG00000041355	3.41087e-05	0.698813		Ap4m1	ENSMUSG00000019518	0.0019665	-0.773727
	Slc50a1	ENSMUSG00000027953	0.0415394	1.28015		Creb3l2	ENSMUSG00000038648	0.011782	-0.613728
	Adam15	ENSMUSG00000028041	0.0343287	1.63331		Dennd2a	ENSMUSG00000038456	0.00824803	-0.607249
	Selenbp1	ENSMUSG00000068874	0.0265356	2.51659		Stk31	ENSMUSG00000023403	0.00136728	-0.985438
	Vangl1	ENSMUSG00000027860	0.0468588	0.744094		Skap2	ENSMUSG00000059182	0.0198665	-0.624126
	Hadh	ENSMUSG00000027984	0.000282026	1.03321		Mthfd2	ENSMUSG00000005667	0.0339293	-0.593717
	Cth	ENSMUSG00000028179	0.0180373	1.20053		Hdhd5	ENSMUSG00000058979	0.0053605	-0.661639
	Ankrd6	ENSMUSG00000040183	0.000180549	0.61027		Etnk1	ENSMUSG00000030275	0.00534146	-0.761712
	Plppr1	ENSMUSG00000063446	0.0452364	1.32675		Ttyh1	ENSMUSG00000030428	0.010245	-1.22629
	Plpp3	ENSMUSG00000028517	0.020236	0.761087		Bcl3	ENSMUSG00000053175	0.0450065	-2.34435
	P3h1	ENSMUSG00000028641	0.0106843	0.646654		Zbtb32	ENSMUSG00000006310	0.019694	-0.605059
	AU040320	ENSMUSG00000028830	0.0199577	1.52404		Dpy19l3	ENSMUSG00000043671	0.0399008	-0.760072
	Gm17300	ENSMUSG00000091021	0.00574357	0.831621		Zfp719	ENSMUSG00000030469	0.01317	-0.678393
	Fuca1	ENSMUSG00000028673	0.00624244	0.740823		Ctu1	ENSMUSG00000038888	0.0451569	-0.826441
	Slc4a2	ENSMUSG00000028962	0.00471536	0.771948		Arrdc4	ENSMUSG00000042659	0.00248166	-0.611526
	Mpv17	ENSMUSG00000107283	0.00258219	0.783195		Relt	ENSMUSG00000008318	0.0096138	-1.31286
	Ywhah	ENSMUSG00000018965	0.00100194	0.710311		Cdr2	ENSMUSG00000030878	0.0166795	-0.721802
	Ctbp1	ENSMUSG00000037373	0.00209132	0.793863		Orai3	ENSMUSG00000043964	0.0184162	-0.729357
	Tmem128	ENSMUSG00000067365	0.000170094	1.06646		Dhcr7	ENSMUSG00000058454	0.00218734	-0.754826
	Cc2d2a	ENSMUSG00000039765	0.0437478	1.24595		Stxbp5	ENSMUSG00000019790	0.0470228	-0.892883
	Pi4k2b	ENSMUSG00000029186	0.00773182	0.736796		Tube1	ENSMUSG00000019845	0.0470967	-0.732384
	Gpat3	ENSMUSG00000029314	0.0119429	1.23297		Rtn4ip1	ENSMUSG00000019864	0.0187018	-0.589489
	Ulk1	ENSMUSG00000029512	0.0153443	0.681927		Mcm9	ENSMUSG00000058298	0.0153363	-0.762536
	Ttc28	ENSMUSG00000033209	0.0478674	0.62589		2023-09-10	ENSMUSG00000019917	0.0483034	-0.663498
	Triap1	ENSMUSG00000029535	0.0373632	0.785233		Nrbf2	ENSMUSG00000075000	0.014367	-0.642513
	Glt1d1	ENSMUSG00000049971	0.029646	0.908718		Hcfc2	ENSMUSG00000020246	4.98748e-05	-1.62687
	Crcp	ENSMUSG00000025532	0.000869584	0.719776		Gnptab	ENSMUSG00000035311	0.0441419	-1.04642
	Zkscan14	ENSMUSG00000029627	0.0120945	0.989661		Fgd6	ENSMUSG00000020021	0.0263295	-0.726135
	Tcaf1	ENSMUSG00000036667	0.0129419	2.03185		Coprs	ENSMUSG00000031458	0.0129528	-0.694112
	Snx10	ENSMUSG00000038301	0.00553991	0.69958		Ap3m2	ENSMUSG00000031539	0.0401265	-0.834336
	Nod1	ENSMUSG00000038058	0.0285598	1.30977		Mmaa	ENSMUSG00000037022	0.0264102	-0.621935
	Ggct	ENSMUSG00000002797	0.0244709	0.646143		Ripor1	ENSMUSG00000038604	0.0155227	-1.14913
	Fkbp9	ENSMUSG00000029781	0.0115385	1.32525		Terf2ip	ENSMUSG00000033430	0.00675236	-0.585705
	Exoc6b	ENSMUSG00000033769	0.0111368	0.693842		Tubb3	ENSMUSG00000062380	0.00335788	-1.69635
	Plxna1	ENSMUSG00000030084	0.00541062	0.625001		Cog2	ENSMUSG00000031979	0.0125575	-0.851949
	Pparg	ENSMUSG00000000440	0.00598847	2.11439		Il17rd	ENSMUSG00000040717	0.0253875	-0.804892
	Gdf3	ENSMUSG00000030117	0.00265587	0.719588		Setdb2	ENSMUSG00000071350	0.00919463	-0.694241
	Clec4a1	ENSMUSG00000049037	0.00717657	2.68328		Sacs	ENSMUSG00000048279	0.0318694	-1.34516
	Ybx3	ENSMUSG00000030189	0.000767643	0.612968		Tmem123	ENSMUSG00000050912	0.0400153	-0.69308
	Klhl42	ENSMUSG00000040102	0.0307695	1.15209		Zfp560	ENSMUSG00000045519	0.00406784	-1.51026
	AU018091	ENSMUSG00000054753	0.0330654	1.09085		Vps26b	ENSMUSG00000031988	0.0404837	-0.77503
	Ube2m	ENSMUSG00000005575	0.000565218	0.777908		St3gal4	ENSMUSG00000032038	0.0168965	-0.676711
	Grik5	ENSMUSG00000003378	0.0495019	1.39641		Zw10	ENSMUSG00000032264	0.0219307	-0.610957
	Rcn3	ENSMUSG00000019539	0.00881999	1.17562		Ice2	ENSMUSG00000032235	0.0156448	-0.889156
	Fcgrt	ENSMUSG00000003420	0.040144	1.57193		Mns1	ENSMUSG00000032221	0.00563205	-0.883446
	Slc28a1	ENSMUSG00000025726	0.00846952	1.10259		Ick	ENSMUSG00000009828	0.0415867	-0.753859
	Bnc1	ENSMUSG00000025105	0.0228231	1.74463		Rasa2	ENSMUSG00000032413	0.0481625	-0.66824
	Folr1	ENSMUSG00000001827	0.0142659	0.917025		Vill	ENSMUSG00000038775	0.00184628	-1.49652
	Plk1	ENSMUSG00000030867	0.000142125	0.636451		Eif1b	ENSMUSG00000006941	0.010265	-0.778255
	Rabep2	ENSMUSG00000030727	0.0143899	0.779367		Papolg	ENSMUSG00000020273	0.0148075	-0.750841
	Slx1b	ENSMUSG00000059772	0.00804608	1.3364		Prorsd1	ENSMUSG00000032673	0.00542658	-1.08867
	Zfp764	ENSMUSG00000045757	0.0278803	2.30433		Tcf7	ENSMUSG00000000782	0.0229066	-0.707142
	Htra1	ENSMUSG00000006205	0.00230527	1.43762		Tex14	ENSMUSG00000010342	0.00236607	-0.902039
	B4galnt4	ENSMUSG00000055629	0.00585586	1.00501		Rara	ENSMUSG00000037992	0.000433176	-0.907314
	Esr1	ENSMUSG00000019768	1.09116e-10	4.40493		Ghdc	ENSMUSG00000017747	0.0120804	-1.48737
	Ctgf	ENSMUSG00000019997	0.0498826	1.0931		Cyb561	ENSMUSG00000019590	0.0356701	-0.911945
	Cdk1	ENSMUSG00000019942	0.000533254	0.662629		Faap100	ENSMUSG00000025384	0.00834801	-0.926485
	Gadd45b	ENSMUSG00000015312	0.00479201	0.727995		Akr1e1	ENSMUSG00000045410	0.0413832	-0.886793
	Kitl	ENSMUSG00000019966	0.00126349	2.56666		Lyst	ENSMUSG00000019726	0.0191522	-0.959922
	Kif5a	ENSMUSG00000074657	0.0422773	1.36279		Carmil1	ENSMUSG00000021338	0.0460483	-0.814426
	Smarcc2	ENSMUSG00000025369	0.0203222	1.00956		Fbxw17	ENSMUSG00000037816	0.0163155	-0.891566
	Adrb3	ENSMUSG00000031489	0.0288424	0.892521		Zfp346	ENSMUSG00000021481	0.00560689	-0.684672
	Casp3	ENSMUSG00000031628	0.0207866	0.722157		Dapk1	ENSMUSG00000021559	0.0424853	-0.945183
	Kifc3	ENSMUSG00000031788	0.0161254	0.713339		Zfp748	ENSMUSG00000095432	0.00582488	-0.648449
	Ndrg4	ENSMUSG00000036564	0.0127682	1.64189		Ddx4	ENSMUSG00000021758	0.00664612	-0.728423
	Ddx28	ENSMUSG00000045538	0.0197241	0.751858		Itga1	ENSMUSG00000042284	0.0302709	-1.63414
	Ist1	ENSMUSG00000031729	0.00246871	0.593656		Klf11	ENSMUSG00000020653	0.023452	-0.737191
	Zdhhc7	ENSMUSG00000031823	0.0152792	0.980125		Hbp1	ENSMUSG00000002996	0.00146413	-0.704998
	Kcnk1	ENSMUSG00000033998	0.0323777	0.632528		Zbtb25	ENSMUSG00000056459	0.000715033	-0.882787
	Vdac2	ENSMUSG00000021771	0.00024641	0.638309		Lin52	ENSMUSG00000085793	0.00673599	-0.851435
	Duxbl2	ENSMUSG00000072675	0.0450005	1.0535		Nrde2	ENSMUSG00000021179	0.0097097	-0.711885
	Duxbl3	ENSMUSG00000072672	0.0448005	1.05323		Golga5	ENSMUSG00000021192	0.0183839	-0.777965
	Bmp4	ENSMUSG00000021835	0.0216587	1.06074		Traf3	ENSMUSG00000021277	0.045501	-0.728049
	Dok2	ENSMUSG00000022102	0.0495503	2.63146		Fam173b	ENSMUSG00000039065	0.0183335	-0.658929
	Naalad2	ENSMUSG00000043943	0.0150845	1.60761		Rnf139	ENSMUSG00000037075	0.00374549	-0.769177
	Rcn2	ENSMUSG00000032320	0.00307374	0.85897		Ptp4a3	ENSMUSG00000059895	0.0238981	-0.953702
	Map2k5	ENSMUSG00000058444	0.0354186	0.680396		Trabd	ENSMUSG00000015363	0.0495677	-0.759504
	Smad3	ENSMUSG00000032402	0.0365249	0.876879		Polq	ENSMUSG00000034206	0.00320512	-1.85389
	Rbpms2	ENSMUSG00000032387	0.00130072	0.669989		Wrb	ENSMUSG00000023147	0.0406194	-0.615876
	Trim43a	ENSMUSG00000090693	0.00112108	1.11306		Zbtb21	ENSMUSG00000046962	0.00646864	-0.687025
	Trim43b	ENSMUSG00000079162	0.00133496	1.14793		Tfb1m	ENSMUSG00000036983	0.00584934	-0.683515
	Plscr1	ENSMUSG00000032369	0.0167876	0.763377		Zfp677	ENSMUSG00000062743	0.0152586	-0.70564
	Tusc2	ENSMUSG00000010054	0.0248819	0.593953		Zfp213	ENSMUSG00000071256	0.0494537	-0.760206
	Cmtm7	ENSMUSG00000032436	0.0387559	0.71949		Rpusd1	ENSMUSG00000041199	0.0409412	-0.702157
	Zfp445	ENSMUSG00000047036	0.0355367	1.00477		Btbd9	ENSMUSG00000062202	0.0373738	-0.698331
	Limk2	ENSMUSG00000020451	5.54894e-05	0.701858		Zfp952	ENSMUSG00000053390	0.0383279	-0.986992
	Pold2	ENSMUSG00000020471	0.00406079	0.900213		Dazl	ENSMUSG00000010592	0.0415914	-0.952463
	Ccdc88a	ENSMUSG00000032740	0.0431826	0.838476		Plcl2	ENSMUSG00000038910	0.00620877	-1.10607
	Sptbn1	ENSMUSG00000020315	0.039087	0.626381		Heatr5b	ENSMUSG00000039414	0.0375212	-0.824959
	Lsm11	ENSMUSG00000044847	0.0291182	1.09316		Prepl	ENSMUSG00000024127	0.00904274	-0.685299
	Vdac1	ENSMUSG00000020402	0.00108132	0.637183		Socs5	ENSMUSG00000037104	0.0379776	-0.887415
	Gm2a	ENSMUSG00000000594	0.00755437	1.07325		Mettl4	ENSMUSG00000055660	0.0481567	-0.759633
	Smcr8	ENSMUSG00000049323	0.0213985	0.918199		Taf4b	ENSMUSG00000054321	0.035279	-0.669547
	Tvp23b	ENSMUSG00000014177	0.0131684	0.90796		Tpgs2	ENSMUSG00000024269	0.0198094	-0.832867
	Scpep1	ENSMUSG00000000278	0.0201669	0.767723		Pik3c3	ENSMUSG00000033628	0.0162206	-0.7154
	Calcoco2	ENSMUSG00000006056	0.0189775	0.985302		Dnd1	ENSMUSG00000044595	3.05568e-08	-4.02898
	Grb7	ENSMUSG00000019312	0.013926	1.09905		Rbm4b	ENSMUSG00000033760	0.0240656	-0.627285
	Nat9	ENSMUSG00000015542	0.0311989	0.597808		Vps37c	ENSMUSG00000048832	0.00441962	-0.699259
	Hist1h2bq	ENSMUSG00000069307	0.0494295	0.953324		Gm340	ENSMUSG00000090673	0.048325	-0.902248
	Phactr1	ENSMUSG00000054728	0.0102906	1.51062		Mfsd13a	ENSMUSG00000025227	0.0435626	-1.00172
	2010111I01Rik	ENSMUSG00000021458	0.00679328	0.756675		Nt5c2	ENSMUSG00000025041	0.0124966	-0.733773
	Glrx	ENSMUSG00000021591	0.0495091	0.586433
	Zbed3	ENSMUSG00000041995	0.00191862	1.25599
	Cenpk	ENSMUSG00000021714	0.0178301	0.998488
	Acp1	ENSMUSG00000044573	0.000298216	0.803084
	Dock4	ENSMUSG00000035954	0.00936529	1.96
	Mipol1	ENSMUSG00000047022	0.00856682	1.62104
	Pole2	ENSMUSG00000020974	0.0365067	0.832732
	Acot2	ENSMUSG00000021226	0.0129198	1.17574
	Acot1	ENSMUSG00000072949	0.00166671	1.38539
	Cep170b	ENSMUSG00000072825	0.0143001	0.780452
	Dap	ENSMUSG00000039168	0.0208048	0.997404
	Laptm4b	ENSMUSG00000022257	0.0131319	0.597896
	Deptor	ENSMUSG00000022419	0.000218243	0.880393
	Hgh1	ENSMUSG00000022554	0.0150959	1.31194
	Ddx17	ENSMUSG00000055065	0.0169098	0.725105
	Smgc	ENSMUSG00000047295	0.0336365	0.693456
	Dip2b	ENSMUSG00000023026	0.0401668	0.831332
	Itgb7	ENSMUSG00000001281	0.0372818	0.632526
	Pcbp2	ENSMUSG00000056851	0.0221008	0.594796
	2510002D24Rik	ENSMUSG00000071632	0.0495732	0.845765
	Eif4g1	ENSMUSG00000045983	0.0202575	0.602816
	Zbtb20	ENSMUSG00000022708	0.028352	0.749593
	Crybg3	ENSMUSG00000022723	0.0263074	1.09035
	Tmem50b	ENSMUSG00000022964	0.0248442	0.722217
	Chaf1b	ENSMUSG00000022945	0.0103179	0.652275
	Stub1	ENSMUSG00000039615	0.00362876	0.604383
	H2-K1	ENSMUSG00000061232	0.031722	1.30727
	Rnf5	ENSMUSG00000015478	0.0075832	0.909378
	Bicral	ENSMUSG00000036568	0.0478616	1.12246
	Pja2	ENSMUSG00000024083	0.0207174	0.61675
	Rab31	ENSMUSG00000056515	0.0170779	0.970515
	Plekhh2	ENSMUSG00000040852	0.0199986	1.52206
	Snx2	ENSMUSG00000034484	0.0173769	0.663211
	Lmnb1	ENSMUSG00000024590	0.0381381	0.845414
	Acaa2	ENSMUSG00000036880	0.0339341	1.15227
	Cfl1	ENSMUSG00000056201	2.64901e-05	0.806341
	Ovol1	ENSMUSG00000024922	0.0224602	0.966932
	Gpr137	ENSMUSG00000024958	0.044334	0.981671
	Bad	ENSMUSG00000024959	0.0346879	0.639629
	Tmem109	ENSMUSG00000034659	0.00632508	0.739066
