# Supplementary material for: Loss of Dead end1 induces testicular teratomas from primordial germ cells that failed to undergo sexual differentiation in embryonic testes
Source: Sci Rep. 2023 Apr 19;13:6398. doi: 10.1038/s41598-023-33706-x (PMC10115811; doi:10.1038/s41598-023-33706-x)
Supplement: Supplementary file 9 — Supplementary Table S2. [file 41598_2023_33706_MOESM9_ESM.xlsx]

## Sheet: Sheet1
	Table S2. List of genes up- and downregulated in PGCs from testes of Dnd1-cKO embryos at E12.5 and E13.5.
	Up-regulated								Down-regulated
	mgi_symbol	ensembl_gene_id	Cluster	E12.5_p.value	E12.5_log2FC	E13.5_p.value	E13.5_log2FC		mgi_symbol	ensembl_gene_id	Cluster	E12.5_p.value	E12.5_log2FC	E13.5_p.value	E13.5_log2FC
	Ddx6	ENSMUSG00000032097	1	4.19423e-06	0.875607	0.625945	0.133778		Dnd1	ENSMUSG00000044595	3	7.94509e-08	-2.87478	2.79372e-07	-3.45281
	Rps6kl1	ENSMUSG00000019235	1	5.63831e-06	0.958498	7.99458e-05	1.59073		Gsto2	ENSMUSG00000025069	3	3.79055e-06	-1.10819	0.000152926	-1.33009
	Cx3cl1	ENSMUSG00000031778	1	6.38967e-06	0.892119	0.00103418	0.962856		Ptchd4	ENSMUSG00000042256	3	4.73208e-06	-1.26681	0.0919477	-0.832106
	Gm26885	ENSMUSG00000097125	1	9.98456e-06	0.981295	0.00511337	0.840803		Gnat2	ENSMUSG00000009108	3	6.55447e-06	-1.40236	2.58904e-07	-2.04455
	Naa20	ENSMUSG00000002728	1	1.45507e-05	0.746865	2.36242e-05	0.737426		Fbxo47	ENSMUSG00000070336	3	7.30142e-06	-1.06447	8.91177e-06	-1.156
	Ccl4	ENSMUSG00000018930	1	1.68504e-05	1.6051	0.0681868	0.687203		C1s1	ENSMUSG00000038521	3	9.84406e-06	-0.853991	0.000379433	-1.05865
	Gm2568	ENSMUSG00000084793	1	2.78618e-05	1.02764	5.16092e-05	0.663905		Spink2	ENSMUSG00000053030	3	1.26878e-05	-0.924274	0.0190767	-0.434737
	1700008O03Rik	ENSMUSG00000008028	1	2.98855e-05	1.31301	0.00602094	0.616862		Tgfb1	ENSMUSG00000002603	3	1.26967e-05	-0.789827	0.00585158	-0.780286
	Laptm4b	ENSMUSG00000022257	1	4.37382e-05	0.613582	1.3362e-05	1.16037		Ubash3b	ENSMUSG00000032020	3	2.12374e-05	-0.912538	0.00827517	-0.729259
	Nlrp9c	ENSMUSG00000040614	1	4.58549e-05	0.700155	0.000493175	0.4976		Snx12	ENSMUSG00000046032	3	2.12605e-05	-0.664808	0.000594349	-0.58189
	Folr2	ENSMUSG00000032725	1	4.68694e-05	1.1417	0.0094245	0.743265		Nutm1	ENSMUSG00000041358	3	2.49013e-05	-0.914351	1.28109e-05	-1.16507
	Cx3cr1	ENSMUSG00000052336	1	5.31756e-05	1.59049	0.00889561	0.953625		Mbl2	ENSMUSG00000024863	3	2.52399e-05	-0.825206	0.000295346	-0.960831
	Ttc7b	ENSMUSG00000033530	1	5.89196e-05	0.72021	1.95828e-05	0.794263		Mttp	ENSMUSG00000028158	3	2.92936e-05	-0.738342	0.00011593	-0.706541
	Platr22	ENSMUSG00000097448	1	6.17746e-05	0.893683	0.0423874	0.411571		Ldhc	ENSMUSG00000030851	3	3.06176e-05	-1.01443	0.000770097	-0.640205
	Zfp934	ENSMUSG00000074865	1	8.4597e-05	0.722718	0.00939796	0.730872		Exoc3l	ENSMUSG00000043251	3	3.06661e-05	-0.737945	0.00367359	-0.366543
	Snhg5	ENSMUSG00000097195	1	0.000100277	0.724913	0.000338922	0.706725		Mlc1	ENSMUSG00000035805	3	3.09828e-05	-1.23324	0.000271649	-1.30082
	4632415L05Rik	ENSMUSG00000048106	1	0.000175558	0.698621	0.00799348	0.465502		Sult4a1	ENSMUSG00000018865	3	3.12425e-05	-1.0733	0.0130867	-1.11198
	Defb11	ENSMUSG00000045337	1	0.000180108	0.701092	0.0283708	0.717021		Batf3	ENSMUSG00000026630	3	3.2473e-05	-0.795081	4.95447e-05	-0.937672
	Ccrl2	ENSMUSG00000043953	1	0.000180325	1.33923	0.157085	0.411306		Zfp248	ENSMUSG00000030145	3	3.37041e-05	-0.814019	0.000248797	-0.53668
	Iqch	ENSMUSG00000037801	1	0.000180433	0.955803	0.289898	-0.352222		Zbed5	ENSMUSG00000034173	3	3.42182e-05	-0.68073	1.53501e-05	-1.09101
	Cd83	ENSMUSG00000015396	1	0.000193841	1.11219	0.00268096	0.826733		Smco2	ENSMUSG00000030292	3	3.66969e-05	-1.06997	0.00251547	-0.90456
	Gdpd2	ENSMUSG00000019359	1	0.000196932	1.25809	4.15304e-06	1.50635		Top1mt	ENSMUSG00000000934	3	4.04998e-05	-0.749585	0.00254905	-0.367598
	Platr14	ENSMUSG00000086454	1	0.000199999	0.740715	0.0109408	0.315627		Zc3h6	ENSMUSG00000042851	3	4.24556e-05	-1.02277	2.27822e-05	-1.22275
	Mrc1	ENSMUSG00000026712	1	0.000200099	1.1179	0.000854751	0.852551		Mfsd9	ENSMUSG00000041945	3	4.29059e-05	-0.854827	0.0016445	-0.603798
	Gm20362	ENSMUSG00000108072	1	0.00020478	0.680776	0.0152592	0.71702		Ssh1	ENSMUSG00000042121	3	4.50363e-05	-0.792801	8.18651e-05	-1.06758
	Ccl3	ENSMUSG00000000982	1	0.000224864	1.05574	0.266371	0.399845		Spa17	ENSMUSG00000001948	3	4.78404e-05	-0.680697	6.72617e-05	-1.02533
	Ctss	ENSMUSG00000038642	1	0.000227243	1.75873	0.00116935	1.69956		Gm2030	ENSMUSG00000083628	3	5.29349e-05	-0.766891	0.0217356	-0.608096
	Rabggtb	ENSMUSG00000038975	1	0.000247269	0.607518	0.00236535	0.528353		Pdlim3	ENSMUSG00000031636	3	5.45563e-05	-0.962579	3.89688e-05	-1.35272
	Fblim1	ENSMUSG00000006219	1	0.000262264	0.711768	0.000209261	0.799645		Tspan18	ENSMUSG00000027217	3	6.28666e-05	-0.884165	0.000193259	-1.12116
	Atxn7l1	ENSMUSG00000020564	1	0.00027047	0.80907	4.21952e-06	1.07995		1700116B05Rik	ENSMUSG00000092276	3	6.68986e-05	-1.03494	6.81132e-05	-1.167
	Papss2	ENSMUSG00000024899	1	0.000359676	1.03904	0.000340964	1.09093		Vps13a	ENSMUSG00000046230	3	7.22851e-05	-0.628814	0.000973298	-0.761913
	Ncf4	ENSMUSG00000071715	1	0.000380493	0.943149	0.00133534	0.734692		Ropn1l	ENSMUSG00000022236	3	7.28053e-05	-0.733571	0.00106599	-0.827582
	Bcat1	ENSMUSG00000030268	1	0.000387169	0.999769	0.00859916	0.683285		Tdrkh	ENSMUSG00000041912	3	7.64817e-05	-0.624405	9.71397e-05	-1.10146
	Pip5k1a	ENSMUSG00000028126	1	0.000388421	0.743814	0.000474799	0.651904		Slc16a4	ENSMUSG00000027896	3	8.55798e-05	-0.928177	4.64375e-06	-1.0581
	Mt2	ENSMUSG00000031762	1	0.000392727	1.07356	2.51672e-05	1.2326		Zp1	ENSMUSG00000024734	3	9.19904e-05	-0.972097	0.00107687	-0.630513
	Aif1	ENSMUSG00000024397	1	0.00040254	1.4349	0.000237519	1.11055		Dbndd2	ENSMUSG00000017734	3	9.62574e-05	-0.597938	0.000390968	-1.41798
	Snhg8	ENSMUSG00000104960	1	0.000417879	0.798296	0.0551131	0.433323		Tmem69	ENSMUSG00000055900	3	9.99235e-05	-0.601776	0.0330398	-0.470267
	Ankle1	ENSMUSG00000046295	1	0.000448372	0.685731	0.00141813	0.699151		Dlx1	ENSMUSG00000041911	3	0.00010237	-1.22284	0.000132532	-0.842826
	C1qc	ENSMUSG00000036896	1	0.000453584	1.691	0.00460746	1.80414		Ttc21b	ENSMUSG00000034848	3	0.000103828	-0.740266	0.0060796	-0.654197
	Gm16233	ENSMUSG00000085773	1	0.000491394	0.963361	0.00193709	1.20931		Ctrc	ENSMUSG00000062478	3	0.000105582	-0.79377	0.0271602	-0.64353
	Rab26os	ENSMUSG00000093565	1	0.000505641	0.822851	0.0272598	0.26479		Spo11	ENSMUSG00000005883	3	0.000110714	-0.796976	0.000170446	-0.993652
	Ly86	ENSMUSG00000021423	1	0.00052896	1.36303	0.00380057	0.831627		Gm36913	ENSMUSG00000118008	3	0.000111588	-0.691579	3.9203e-05	-1.11921
	Inpp5d	ENSMUSG00000026288	1	0.000543249	1.18821	1.28598e-05	1.23373		Tcf7	ENSMUSG00000000782	3	0.000112514	-0.608399	0.000159265	-0.578069
	Cmtm5	ENSMUSG00000040759	1	0.000591332	0.610359	0.682135	-0.0577421		Slc43a1	ENSMUSG00000027075	3	0.000114317	-0.686588	0.00380543	-0.474269
	Osm	ENSMUSG00000058755	1	0.000626514	0.631942	0.0114395	0.867385		Zmat1	ENSMUSG00000052676	3	0.000125102	-0.72905	0.00339286	-0.606705
	Rab15	ENSMUSG00000021062	1	0.000631879	0.913719	0.0012395	1.08782		Exd1	ENSMUSG00000048647	3	0.000125261	-0.914204	4.02113e-06	-1.42364
	Tff2	ENSMUSG00000024028	1	0.000705427	1.2514	0.00396843	1.59463		Gnaz	ENSMUSG00000040009	3	0.000135674	-0.633742	0.000686914	-0.568461
	Otog	ENSMUSG00000009487	1	0.000712792	0.62504	0.0289686	0.395275		Myo5a	ENSMUSG00000034593	3	0.000142915	-0.625933	0.00910056	-0.482399
	Pnliprp2	ENSMUSG00000025091	1	0.000712946	1.13526	0.000530028	0.65881		Slc25a31	ENSMUSG00000069041	3	0.000143256	-0.818688	0.00469417	-0.575016
	Tmem19	ENSMUSG00000069520	1	0.000727146	0.838909	0.266157	-0.299901		Vstm2l	ENSMUSG00000037843	3	0.000143754	-0.827387	1.08249e-05	-0.959322
	Dsg2	ENSMUSG00000044393	1	0.000746816	0.644146	0.000263546	1.03927		Klhl35	ENSMUSG00000035298	3	0.000150655	-0.82058	0.00296874	-0.965781
	1110038B12Rik	ENSMUSG00000092203	1	0.000772849	0.613893	0.00252223	0.439685		Cftr	ENSMUSG00000041301	3	0.000155834	-0.825666	0.00242702	-1.04914
	Etv3	ENSMUSG00000003382	1	0.000784433	0.870534	0.00166424	0.702584		Uchl1	ENSMUSG00000029223	3	0.000167256	-0.650064	0.00158451	-0.495872
	Itgb4	ENSMUSG00000020758	1	0.000805533	1.00292	0.0266649	0.679777		Ttll11	ENSMUSG00000026885	3	0.000168009	-1.04562	6.76191e-05	-0.923359
	Kis2	ENSMUSG00000086173	1	0.000814121	0.67531	0.44417	-0.153059		Lyve1	ENSMUSG00000030787	3	0.000168995	-0.744702	0.14684	-0.503307
	4930546C10Rik	ENSMUSG00000024546	1	0.00081693	0.732193	0.226487	0.164583		Cela2a	ENSMUSG00000058579	3	0.000182343	-0.894338	0.0747428	-0.634348
	Mpeg1	ENSMUSG00000046805	1	0.000842658	0.972387	0.000278114	1.3702		Barx2	ENSMUSG00000032033	3	0.000182562	-0.658673	0.00102326	-0.719564
	Magi2	ENSMUSG00000040003	1	0.000914964	0.661875	0.0176605	0.20553		C8g	ENSMUSG00000015083	3	0.00018632	-0.656898	0.000588771	-0.84642
	Adgre1	ENSMUSG00000004730	1	0.000972894	1.30395	0.00978647	0.831387		Dlg4	ENSMUSG00000020886	3	0.000187563	-0.712012	0.00850517	-0.960058
	Fgf9	ENSMUSG00000021974	1	0.00105176	1.74419	0.000546468	1.15186		Meiob	ENSMUSG00000024155	3	0.000190514	-0.881466	0.00317766	-0.665931
	Snhg20	ENSMUSG00000086859	1	0.00105337	0.590801	0.636453	-0.0819073		Napepld	ENSMUSG00000044968	3	0.000195128	-0.596124	0.0207792	-0.375505
	Alpk3	ENSMUSG00000038763	1	0.00118873	0.909469	3.44502e-05	0.815131		Xlr	ENSMUSG00000054626	3	0.000195854	-0.779711	0.0107405	-0.54439
	Gm10997	ENSMUSG00000109879	1	0.00119487	0.844992	0.87259	0.0274222		Appbp2os	ENSMUSG00000085628	3	0.000199326	-0.602556	0.0168743	-0.339159
	Srek1ip1	ENSMUSG00000021716	1	0.00120681	0.585783	0.00287725	0.513351		Gm16404	ENSMUSG00000095398	3	0.000201558	-0.744254	0.0103574	-0.696143
	Cd59a	ENSMUSG00000032679	1	0.0012925	0.705842	0.252198	0.276077		Boll	ENSMUSG00000025977	3	0.000203518	-0.687587	0.0374776	-0.206546
	1700012I11Rik	ENSMUSG00000102069	1	0.00132265	0.801734	0.194734	-0.273113		Gm5168	ENSMUSG00000079655	3	0.000207392	-0.75001	0.0206034	-0.540957
	Lyz2	ENSMUSG00000069516	1	0.0013308	1.80742	0.00603262	1.39993		Abcc8	ENSMUSG00000040136	3	0.000210184	-0.713337	0.00883964	-0.584619
	Tcirg1	ENSMUSG00000001750	1	0.00140759	0.791712	0.000312733	0.890503		Shmt2	ENSMUSG00000025403	3	0.000223832	-0.594052	0.000275775	-0.631022
	Slc7a9	ENSMUSG00000030492	1	0.00150515	0.607678	0.157824	0.181699		Syce3	ENSMUSG00000078938	3	0.000229689	-0.725013	0.00228156	-0.649711
	Gm2379	ENSMUSG00000114926	1	0.00155996	1.17974	0.00153712	1.04425		Krt17	ENSMUSG00000035557	3	0.000232567	-0.99049	1.5833e-05	-2.26233
	Ppargc1a	ENSMUSG00000029167	1	0.0015775	1.00612	0.81161	0.0860963		Slx	ENSMUSG00000095063	3	0.000240674	-0.70042	0.00960699	-0.590198
	Fam71f2	ENSMUSG00000079652	1	0.00200803	0.658406	0.757279	-0.085398		Lpxn	ENSMUSG00000024696	3	0.000265455	-0.619042	0.0120179	-0.794395
	F830016B08Rik	ENSMUSG00000090942	1	0.00210141	0.586738	0.149652	0.313356		Sycp3	ENSMUSG00000020059	3	0.000272585	-0.608636	0.0434693	-0.607494
	Smoc2	ENSMUSG00000023886	1	0.00217076	1.19183	0.000226128	0.747044		Stamos	ENSMUSG00000086657	3	0.000279079	-0.705878	4.71901e-05	-0.71788
	Runx1	ENSMUSG00000022952	1	0.00232602	1.01065	0.0214367	0.338912		Gm12279	ENSMUSG00000087120	3	0.000285696	-0.652149	0.0383593	-0.504012
	Ptgs1	ENSMUSG00000047250	1	0.0023347	0.596193	0.00108245	1.02521		Fbxo10	ENSMUSG00000048232	3	0.000290074	-0.660883	3.21807e-05	-0.907587
	C1qa	ENSMUSG00000036887	1	0.00240623	1.58537	0.0116221	0.719808		Srl	ENSMUSG00000022519	3	0.000303364	-0.906481	2.94091e-05	-0.935192
	Slc17a5	ENSMUSG00000049624	1	0.0026358	0.589913	0.43508	0.205153		Figla	ENSMUSG00000030001	3	0.000305187	-0.996902	0.0661884	-0.61858
	Vpreb1	ENSMUSG00000059305	1	0.00279562	0.704834	0.00244478	0.845008		Chd5	ENSMUSG00000005045	3	0.000312349	-0.795475	7.33527e-05	-1.67908
	A3galt2	ENSMUSG00000028794	1	0.00281433	0.706483	0.000628775	0.574912		Sdr42e1	ENSMUSG00000034308	3	0.000313513	-0.667282	0.000102377	-1.50018
	Cd19	ENSMUSG00000030724	1	0.00290474	0.616594	0.868852	-0.0372395		Tspan8	ENSMUSG00000034127	3	0.000319203	-0.857407	0.420631	-0.205161
	Lmo7	ENSMUSG00000033060	1	0.00302488	0.627707	0.000711968	0.749963		Mbnl3	ENSMUSG00000036109	3	0.000319851	-0.740884	0.187801	-0.266698
	Gm10548	ENSMUSG00000073607	1	0.00309202	1.6887	0.0302443	0.452187		Asb4	ENSMUSG00000042607	3	0.000324941	-0.747148	0.000145601	-1.48215
	Cryab	ENSMUSG00000032060	1	0.00321603	0.712794	0.0164474	0.470711		Amotl1	ENSMUSG00000013076	3	0.000334147	-0.633092	0.00372326	-0.518711
	Gm4340	ENSMUSG00000090854	1	0.00332569	0.672265	0.0073618	0.58382		Smug1	ENSMUSG00000036061	3	0.000339365	-0.638311	0.00126278	-0.508476
	Fam107a	ENSMUSG00000021750	1	0.00377253	0.635443	0.291857	0.2829		Il1r2	ENSMUSG00000026073	3	0.000347115	-0.73574	0.00357181	-1.29307
	Pdzrn3	ENSMUSG00000035357	1	0.00430249	0.602577	0.347159	0.258669		Rab39	ENSMUSG00000055069	3	0.000368264	-0.881962	0.619695	-0.0747482
	Cth	ENSMUSG00000028179	1	0.00582816	0.793138	0.0036767	0.536633		Nr1d1	ENSMUSG00000020889	3	0.000379509	-0.677705	0.0963769	-0.284017
	Wdr95	ENSMUSG00000029658	1	0.00637821	0.641686	0.00991942	0.449981		Asz1	ENSMUSG00000010796	3	0.00038916	-1.19988	0.00134625	-0.956484
	Ngef	ENSMUSG00000026259	1	0.00637872	0.982852	0.0838181	0.224458		Hacl1	ENSMUSG00000021884	3	0.000417941	-0.668572	1.05456e-05	-0.84506
	Tacr2	ENSMUSG00000020081	1	0.00667078	0.649634	0.383167	0.2307		Txnrd3	ENSMUSG00000000811	3	0.000420132	-0.605282	8.86825e-05	-0.814548
	Wrn	ENSMUSG00000031583	1	0.0070053	0.604225	0.307195	0.284271		Gin1	ENSMUSG00000026333	3	0.000435128	-0.624583	3.90737e-05	-0.795551
	Gm12576	ENSMUSG00000085235	1	0.00714023	0.681877	0.413026	0.216294		Ift172	ENSMUSG00000038564	3	0.000452701	-0.588142	0.000269993	-0.615843
	Cpq	ENSMUSG00000039007	1	0.00817902	0.623191	0.205201	0.320025		Mterf2	ENSMUSG00000049038	3	0.000497008	-0.599747	0.000143958	-0.900048
	Gm3227	ENSMUSG00000114306	1	0.00856491	0.615492	0.926663	0.0263905		Rras	ENSMUSG00000038387	3	0.000511602	-0.621726	0.000932791	-0.656687
	Gm10385	ENSMUSG00000115834	1	0.00866724	0.913677	0.886933	-0.0233546		Kctd1	ENSMUSG00000036225	3	0.00054622	-0.691922	0.00296579	-0.352205
	Ccdc85a	ENSMUSG00000032878	1	0.00926705	0.800867	0.223805	0.295186		1700028K03Rik	ENSMUSG00000089798	3	0.000546582	-0.886382	3.06543e-05	-0.738697
	4930567K12Rik	ENSMUSG00000109382	1	0.0096457	0.618197	0.590362	-0.302853		Tktl1	ENSMUSG00000031397	3	0.000548566	-0.633287	0.735744	0.100197
	Gucy1a2	ENSMUSG00000041624	1	0.0105604	0.679921	0.464252	0.122707		Nln	ENSMUSG00000021710	3	0.000554573	-0.605309	0.000180271	-0.774276
	Slc8a3	ENSMUSG00000079055	1	0.0111904	0.63977	0.402362	0.22599		Upk2	ENSMUSG00000041523	3	0.000556629	-0.8808	1.38462e-06	-1.26012
	Stab1	ENSMUSG00000042286	1	0.0112387	0.891134	0.404507	0.317684		Cox8c	ENSMUSG00000043319	3	0.000563368	-0.805154	0.00106042	-0.914144
	Paqr5	ENSMUSG00000032278	1	0.0112904	0.636484	0.240951	0.156637		Nol8	ENSMUSG00000021392	3	0.000588018	-0.618032	0.00187162	-0.795274
	Oacyl	ENSMUSG00000046610	1	0.0142993	0.593396	0.386231	0.227763		Trnp1	ENSMUSG00000056596	3	0.000590044	-0.700603	0.00394905	-0.382556
	Rubie	ENSMUSG00000085123	1	0.014902	0.815866	0.550583	0.188244		Mov10l1	ENSMUSG00000015365	3	0.000593054	-0.725009	0.000435813	-0.919932
	Ccl20	ENSMUSG00000026166	1	0.0151638	0.591857	0.00746059	0.504481		Tmem130	ENSMUSG00000043388	3	0.000630224	-0.890791	0.00455843	-0.937542
	AW822252	ENSMUSG00000085998	1	0.0157113	0.903607	0.0157425	0.778286		Kcnj4	ENSMUSG00000044216	3	0.000655334	-0.60437	0.00851622	-0.819225
	4921513I03Rik	ENSMUSG00000044544	1	0.015717	0.741941	0.0587096	0.524261		Taf9b	ENSMUSG00000047242	3	0.000673371	-1.08815	0.00681596	-0.987197
	5330434G04Rik	ENSMUSG00000087620	1	0.0157796	1.49911	0.141382	1.72932		1700003G18Rik	ENSMUSG00000087621	3	0.000681163	-0.744956	0.0315936	-0.612429
	Vwa5a	ENSMUSG00000023186	1	0.0164253	0.915469	0.121542	0.323992		Topaz1	ENSMUSG00000094985	3	0.000704202	-0.704001	0.00203924	-0.689739
	Afmid	ENSMUSG00000017718	1	0.0181762	0.738228	0.00768773	0.523774		Mei4	ENSMUSG00000043289	3	0.000746091	-0.819166	0.0327535	-0.563419
	Gm36677	ENSMUSG00000115896	1	0.0192543	1.26524	0.0383233	1.1763		Nr1d2	ENSMUSG00000021775	3	0.000778235	-0.604248	0.00107459	-0.738453
	Trem2	ENSMUSG00000023992	1	0.021466	1.15759	0.00765124	0.745043		Per3	ENSMUSG00000028957	3	0.000788986	-0.677324	0.000145495	-0.740948
	Col1a2	ENSMUSG00000029661	1	0.023862	0.780837	0.261467	0.342407		Tnfaip8l1	ENSMUSG00000044469	3	0.000802403	-0.620447	0.000674923	-0.532217
	AU018091	ENSMUSG00000054753	1	0.0241934	0.585243	0.0291903	0.487589		Padi3	ENSMUSG00000025328	3	0.000816277	-1.08124	0.00182367	-0.842725
	9430078K24Rik	ENSMUSG00000112765	1	0.0295077	0.600556	0.448427	0.131648		Galnt10	ENSMUSG00000020520	3	0.00082454	-0.640783	0.0606702	-0.312289
	Spag6	ENSMUSG00000037708	1	0.031434	0.624331	0.306377	0.190987		Hykk	ENSMUSG00000035878	3	0.000833132	-0.787566	0.354944	-0.0850652
	Eif4e1b	ENSMUSG00000074895	1	0.0350531	0.638792	0.0199615	0.866492		Enkur	ENSMUSG00000026679	3	0.000840061	-0.59019	0.000487451	-1.05561
	Ssty1	ENSMUSG00000095267	1	0.0428931	1.21026	0.00691544	1.09911		Chst10	ENSMUSG00000026080	3	0.000843056	-0.625087	0.0831065	-0.234743
	Fosb	ENSMUSG00000003545	1	0.0457607	0.823976	0.00798155	1.55216		Akr1e1	ENSMUSG00000045410	3	0.000851039	-0.614139	0.00152861	-0.622792
	Tnc	ENSMUSG00000028364	1	0.0491905	0.62557	0.140976	1.39094		Mxra8	ENSMUSG00000029070	3	0.000897745	-0.651692	0.0693088	-0.280567
	Ier2	ENSMUSG00000053560	1	0.0134958	0.455203	3.42824e-06	0.93702		Gm14634	ENSMUSG00000085891	3	0.000899926	-0.922312	0.102122	-0.548669
	Nxnl2	ENSMUSG00000021396	1	0.042862	0.219985	2.39337e-05	1.06353		Fbxl7	ENSMUSG00000043556	3	0.000907205	-0.89362	0.00851907	-0.544504
	Epha2	ENSMUSG00000006445	1	0.258843	0.199293	2.63599e-05	0.834344		Nefh	ENSMUSG00000020396	3	0.00090752	-0.776663	0.00633601	-0.489127
	Msrb2	ENSMUSG00000023094	1	0.0701262	0.259522	3.60167e-05	0.71681		Tcam1	ENSMUSG00000020712	3	0.000948624	-0.759999	0.00154179	-0.798005
	Cldn7	ENSMUSG00000018569	1	0.164182	0.126813	5.5949e-05	0.787431		3830403N18Rik	ENSMUSG00000031125	3	0.000951246	-1.00053	0.000839667	-0.896646
	Pcbd1	ENSMUSG00000020098	1	0.000825835	0.429864	6.38524e-05	0.748448		Vwa2	ENSMUSG00000025082	3	0.000957284	-0.830922	7.32564e-07	-1.43404
	Rnf128	ENSMUSG00000031438	1	0.0353335	0.252056	7.0931e-05	0.852492		3110045C21Rik	ENSMUSG00000097503	3	0.001015	-0.829555	0.000117048	-0.964797
	Mydgf	ENSMUSG00000019579	1	0.470418	0.0784328	8.25479e-05	0.766876		Avpr2	ENSMUSG00000031390	3	0.00103312	-1.47765	0.029925	-0.815498
	Car2	ENSMUSG00000027562	1	0.00393902	0.402717	8.49074e-05	1.21134		Arrdc4	ENSMUSG00000042659	3	0.00103437	-0.671815	0.000151725	-0.503754
	Rgcc	ENSMUSG00000022018	1	0.0813096	0.310399	0.000109116	1.43816		Mc3r	ENSMUSG00000038537	3	0.00109254	-0.723343	0.0023501	-0.807267
	Adh1	ENSMUSG00000074207	1	0.911669	0.0133046	0.000113115	0.844949		Tex14	ENSMUSG00000010342	3	0.00110708	-0.596295	3.60849e-05	-0.64022
	Rasgef1a	ENSMUSG00000030134	1	0.01906	0.383607	0.000124135	1.14983		Klf15	ENSMUSG00000030087	3	0.0011203	-0.700043	0.0214148	-0.452896
	Adcyap1r1	ENSMUSG00000029778	1	0.0325076	0.435243	0.000142114	1.10943		Rbmy	ENSMUSG00000094658	3	0.00114964	-0.815672	0.910211	0.0392303
	Tnk1	ENSMUSG00000001583	1	0.0820806	0.291959	0.000151466	0.856882		Slc26a10	ENSMUSG00000040441	3	0.00115295	-0.634774	3.82858e-05	-1.17149
	Pdgfa	ENSMUSG00000025856	1	0.577442	0.0778265	0.000157758	0.733076		Scml2	ENSMUSG00000000037	3	0.0011568	-0.904304	0.0171273	-0.545136
	Ebp	ENSMUSG00000031168	1	0.00100862	0.474009	0.000162764	0.797891		Rspo1	ENSMUSG00000028871	3	0.00116011	-0.664184	0.000820027	-1.00302
	Ak1	ENSMUSG00000026817	1	0.10925	0.166166	0.000178973	0.78477		4931428L18Rik	ENSMUSG00000086727	3	0.00118141	-0.88959	0.0819796	-0.364109
	Cacna1s	ENSMUSG00000026407	1	0.0543954	0.276031	0.000184756	0.734218		Actn3	ENSMUSG00000006457	3	0.00120166	-0.700632	0.0179239	-0.673551
	Vamp8	ENSMUSG00000050732	1	0.865144	-0.018977	0.000231416	0.812071		Mael	ENSMUSG00000040629	3	0.00124309	-0.596637	0.00623344	-0.789979
	Lgals9	ENSMUSG00000001123	1	0.000587471	0.562471	0.000254909	0.841945		Gm8702	ENSMUSG00000115916	3	0.00125994	-0.84566	0.0015473	-1.22224
	Zfp119a	ENSMUSG00000057835	1	0.00142194	0.408854	0.000281309	0.601219		Ubxn10	ENSMUSG00000043621	3	0.00126418	-0.629653	0.00552116	-0.728958
	1110019B22Rik	ENSMUSG00000112289	1	0.00121967	0.577304	0.000305736	0.689189		Agbl3	ENSMUSG00000038836	3	0.00126806	-0.592402	0.000253758	-0.507345
	Prdx6	ENSMUSG00000026701	1	0.00195295	0.410235	0.000307727	0.909101		Rhox10	ENSMUSG00000053909	3	0.0012745	-0.925187	0.000180658	-1.52133
	Myb	ENSMUSG00000019982	1	0.0506412	0.181349	0.000321617	0.864789		Mpdz	ENSMUSG00000028402	3	0.00129417	-0.612816	0.000220189	-0.585118
	Tbxa2r	ENSMUSG00000034881	1	0.667185	-0.0611506	0.000331144	0.663201		Lrriq3	ENSMUSG00000028182	3	0.00131924	-0.680557	2.54808e-07	-1.55287
	Gm16537	ENSMUSG00000089671	1	0.0212256	0.237763	0.000340476	0.788604		Nrk	ENSMUSG00000052854	3	0.00141278	-0.61309	0.0141369	-0.603252
	Mogat2	ENSMUSG00000052396	1	0.0048247	0.421656	0.0003439	0.91506		Acot11	ENSMUSG00000034853	3	0.00144012	-0.648271	0.0910285	-0.193227
	Fam110c	ENSMUSG00000036136	1	0.601165	0.12101	0.000346827	0.945048		Plac8	ENSMUSG00000029322	3	0.00144056	-0.8408	0.0248148	-0.340242
	Slc7a7	ENSMUSG00000000958	1	0.00132345	0.454083	0.000352095	0.814286		Mllt3	ENSMUSG00000028496	3	0.00149135	-0.612222	0.00182967	-0.671555
	Bcl3	ENSMUSG00000053175	1	0.609276	0.123225	0.000355057	0.853805		Ifi27	ENSMUSG00000064215	3	0.00154812	-0.623367	0.0827068	-0.3592
	Trpt1	ENSMUSG00000047656	1	0.124127	0.154047	0.000417434	0.608057		Aldh3b2	ENSMUSG00000075296	3	0.00159957	-0.927428	0.0109761	-0.456248
	Dync1i1	ENSMUSG00000029757	1	0.487572	-0.0783003	0.000491739	0.721462		Afp	ENSMUSG00000054932	3	0.00162715	-0.8066	0.242958	-0.654778
	Plscr1	ENSMUSG00000032369	1	0.0157068	0.316828	0.000515843	0.656776		Cpn1	ENSMUSG00000025196	3	0.00164698	-1.07285	0.08244	-0.702324
	Perp	ENSMUSG00000019851	1	0.325174	0.111168	0.000525807	0.594817		Rps6ka3	ENSMUSG00000031309	3	0.00166295	-0.684008	0.000307552	-0.535015
	Mbp	ENSMUSG00000041607	1	0.000412105	0.462089	0.00052928	0.827218		Tub	ENSMUSG00000031028	3	0.00166417	-0.684498	3.78684e-06	-1.04779
	Comtd1	ENSMUSG00000021773	1	0.018637	0.336266	0.000572546	0.751854		Met	ENSMUSG00000009376	3	0.00170179	-0.884414	0.000379073	-0.797891
	Lxn	ENSMUSG00000047557	1	0.0585417	0.244888	0.000600884	0.63086		Mageb4	ENSMUSG00000035427	3	0.00175845	-1.02362	0.307225	-0.555648
	Itga8	ENSMUSG00000026768	1	0.59902	-0.10364	0.000639539	1.49917		Fxyd5	ENSMUSG00000009687	3	0.00183961	-0.782126	0.0206686	-0.635202
	Cmtm7	ENSMUSG00000032436	1	0.0216561	0.324182	0.000751596	0.775309		Cck	ENSMUSG00000032532	3	0.00185738	-0.588821	0.0630843	-0.385018
	Fos	ENSMUSG00000021250	1	0.0695341	0.390427	0.000801826	1.4189		Meikin	ENSMUSG00000020332	3	0.00186055	-0.949308	0.766466	0.0581506
	Fbxo17	ENSMUSG00000030598	1	0.175283	0.189207	0.000810035	0.598915		Aicda	ENSMUSG00000040627	3	0.00190276	-0.59893	0.0126304	-0.338417
	Klkb1	ENSMUSG00000109764	1	0.454225	0.0766503	0.000827603	1.00727		Pik3r3	ENSMUSG00000028698	3	0.00190698	-0.617048	0.0150857	-0.583338
	Purb	ENSMUSG00000094483	1	0.000148224	0.558298	0.000835559	0.638255		Skor1	ENSMUSG00000022245	3	0.00204763	-1.11375	0.000599996	-1.2434
	Pdlim2	ENSMUSG00000022090	1	0.00833464	0.364171	0.000924086	0.742431		Egr4	ENSMUSG00000071341	3	0.00210731	-1.64939	0.00125169	-1.73319
	Ildr1	ENSMUSG00000022900	1	0.000213522	0.498235	0.000927018	1.30298		Gtsf1	ENSMUSG00000022487	3	0.002149	-0.611939	0.42316	-0.334174
	Sct	ENSMUSG00000038580	1	0.00469313	-0.461782	0.000996263	0.955601		Echdc1	ENSMUSG00000019883	3	0.00218153	-0.593053	0.000643505	-0.592813
	Gng3	ENSMUSG00000071658	1	0.0685415	0.205882	0.0010451	0.680228		Pou2f3	ENSMUSG00000032015	3	0.00224175	-0.65972	0.0278173	-0.259377
	Ctnnal1	ENSMUSG00000038816	1	0.00362521	0.511525	0.00111484	0.644641		Gnb4	ENSMUSG00000027669	3	0.00227809	-0.716328	6.01761e-06	-1.01897
	Rhou	ENSMUSG00000039960	1	0.0674176	0.494569	0.00111518	1.15852		Card6	ENSMUSG00000041849	3	0.00232971	-0.862617	0.000296323	-0.987579
	Cdc6	ENSMUSG00000017499	1	0.00482467	0.316953	0.0011256	0.58572		Hpse2	ENSMUSG00000074852	3	0.0023452	-0.694006	0.00589201	-0.828785
	Vegfa	ENSMUSG00000023951	1	0.957053	-0.00979614	0.00125577	0.704621		Acbd7	ENSMUSG00000026644	3	0.00235324	-0.638652	0.000167713	-0.661227
	Ano9	ENSMUSG00000054662	1	0.0112162	0.412559	0.00137767	0.616316		Heatr5b	ENSMUSG00000039414	3	0.00241174	-0.620621	0.000124817	-0.63465
	6330403L08Rik	ENSMUSG00000075585	1	0.886859	-0.0256085	0.00138556	0.821841		Foxr1	ENSMUSG00000074397	3	0.00242872	-0.689564	2.48584e-05	-1.16567
	Gm11961	ENSMUSG00000056288	1	0.0219392	0.280232	0.00141591	0.660382		Tdrd1	ENSMUSG00000025081	3	0.00244732	-0.913472	0.00149218	-1.03279
	2410006H16Rik	ENSMUSG00000086841	1	0.00140254	0.562322	0.00143798	0.618219		Nlrp14	ENSMUSG00000016626	3	0.00247304	-0.849533	0.120735	-0.830583
	Kctd12b	ENSMUSG00000041633	1	0.0157022	0.395157	0.00178779	0.599905		AV320801	ENSMUSG00000054994	3	0.00250006	-0.778458	0.5855	0.176733
	Clcnka	ENSMUSG00000033770	1	0.441199	0.126758	0.00181532	0.756617		Fmn1	ENSMUSG00000044042	3	0.00261248	-0.66883	0.000229901	-1.27535
	Dusp8	ENSMUSG00000037887	1	0.198556	0.157618	0.00212455	0.939455		Rb1	ENSMUSG00000022105	3	0.00265863	-0.601826	3.66964e-05	-0.977153
	Cxcl10	ENSMUSG00000034855	1	0.0560134	0.761636	0.00259759	1.67753		Sgsm1	ENSMUSG00000042216	3	0.00267033	-0.638052	0.092164	0.275599
	Sult1a1	ENSMUSG00000030711	1	0.817979	0.0345146	0.0027391	0.739728		Gm35229	ENSMUSG00000117611	3	0.00267738	-0.609812	0.019952	-0.679886
	Rhbdf1	ENSMUSG00000020282	1	0.0498735	0.42388	0.00278912	0.9238		4930412M03Rik	ENSMUSG00000051008	3	0.00272335	-0.693173	0.00167415	-0.934279
	Trib2	ENSMUSG00000020601	1	0.0339954	-0.275701	0.00280705	0.83746		Klhdc9	ENSMUSG00000045259	3	0.00273716	-0.728681	0.00119418	-0.727939
	Usp25	ENSMUSG00000022867	1	0.0353116	0.276294	0.00291953	0.768406		Cd302	ENSMUSG00000060703	3	0.00280937	-0.716182	7.40929e-06	-0.928018
	Tle6	ENSMUSG00000034758	1	0.0397892	0.310104	0.00304055	0.751945		Ripk2	ENSMUSG00000041135	3	0.00282474	-0.595106	0.0268445	-0.33637
	Mdfic	ENSMUSG00000041390	1	0.246028	0.0844848	0.00382609	0.734625		Bmp7	ENSMUSG00000008999	3	0.00282809	-0.722681	0.0407236	-0.519674
	Cep57	ENSMUSG00000031922	1	0.00372961	0.338743	0.00413562	0.601041		Asphd2	ENSMUSG00000029348	3	0.0028897	-0.772211	0.000140656	-1.39994
	Ucp1	ENSMUSG00000031710	1	0.288348	0.273946	0.00419569	0.844589		4930547E08Rik	ENSMUSG00000086687	3	0.00290229	-0.678414	0.060883	-0.329111
	Gm10471	ENSMUSG00000073116	1	0.0264702	0.500823	0.00474254	0.738124		Tdrd7	ENSMUSG00000035517	3	0.00290361	-0.654058	0.000266369	-0.633486
	Fam43a	ENSMUSG00000046546	1	0.0113869	0.441518	0.00490399	0.845686		Crtam	ENSMUSG00000032021	3	0.00300568	-0.854827	0.125716	-0.911759
	Dusp12	ENSMUSG00000026659	1	0.056296	0.214332	0.00491198	0.615901		Ret	ENSMUSG00000030110	3	0.00302947	-1.26515	7.66635e-06	-1.85375
	Gadd45a	ENSMUSG00000036390	1	0.0124668	0.520914	0.00529407	0.771336		9530080O11Rik	ENSMUSG00000044125	3	0.00305739	-0.816899	4.46303e-05	-1.28779
	Id2	ENSMUSG00000020644	1	0.702291	-0.0309379	0.00547879	0.910938		Gm10439	ENSMUSG00000072923	3	0.00316448	-0.620362	0.799013	-0.090529
	Gdf15	ENSMUSG00000038508	1	0.00308093	0.371991	0.00552139	0.970571		Retn	ENSMUSG00000012705	3	0.00318191	-0.792604	0.0597787	-0.302605
	Kcnq1	ENSMUSG00000009545	1	0.18383	0.708988	0.00592554	0.667885		Ddx4	ENSMUSG00000021758	3	0.00336841	-0.58609	0.00562296	-0.524737
	Cystm1	ENSMUSG00000046727	1	0.00840074	0.272177	0.00631249	0.655451		Rasal2	ENSMUSG00000070565	3	0.00338705	-0.672834	0.00845865	-0.577779
	Spty2d1	ENSMUSG00000049516	1	0.0276994	0.397904	0.00720074	0.630073		Gm14625	ENSMUSG00000096127	3	0.00339725	-0.765149	0.0076617	-0.583735
	Sfrp5	ENSMUSG00000018822	1	0.361603	-0.137791	0.00729692	0.617272		Nanos2	ENSMUSG00000051965	3	0.00348401	-1.77415	0.00167359	-1.84478
	Hbegf	ENSMUSG00000024486	1	0.0456988	0.347053	0.00887764	1.02648		Cers3	ENSMUSG00000030510	3	0.00373851	-0.730044	0.0464296	-0.738822
	Il20rb	ENSMUSG00000044244	1	0.50675	0.132943	0.0096559	0.594997		Pld1	ENSMUSG00000027695	3	0.00385969	-0.616415	0.00757179	-0.492694
	Rhox6	ENSMUSG00000006200	1	0.00888362	0.455966	0.0125266	0.732978		Mn1	ENSMUSG00000070576	3	0.00395598	-0.688781	0.382457	-0.474829
	Csrp1	ENSMUSG00000026421	1	0.00904187	0.378845	0.0125847	0.792206		Kdm1b	ENSMUSG00000038080	3	0.00407329	-0.588623	6.10774e-05	-0.761563
	Myc	ENSMUSG00000022346	1	0.432781	0.177222	0.0126874	0.823508		Creb3l3	ENSMUSG00000035041	3	0.00415586	-0.585103	0.185643	-0.231108
	Csrnp1	ENSMUSG00000032515	1	0.00474912	0.541091	0.0146557	0.621106		D630045J12Rik	ENSMUSG00000063455	3	0.00421847	-0.590215	1.75159e-06	-1.21064
	Prss46	ENSMUSG00000049719	1	0.0945401	0.268848	0.0163763	0.622902		H2-M3	ENSMUSG00000016206	3	0.00435489	-0.781276	0.00555982	-1.13175
	Otop1	ENSMUSG00000051596	1	0.00714877	-0.442688	0.0172944	0.697173		Platr30	ENSMUSG00000097851	3	0.00440361	-0.988582	2.80933e-05	-2.33486
	Eid3	ENSMUSG00000109864	1	0.0760955	0.294942	0.0181311	0.653439		Rasal1	ENSMUSG00000029602	3	0.0046957	-0.657037	0.370074	-0.221844
	Cnn1	ENSMUSG00000001349	1	0.00350946	0.321285	0.0215627	0.96918		Tdrd9	ENSMUSG00000054003	3	0.00486748	-0.664584	0.0733779	-0.688459
	Cdc42ep1	ENSMUSG00000049521	1	0.700285	-0.0489317	0.0243904	0.732145		5031434O11Rik	ENSMUSG00000097885	3	0.0049237	-0.717097	8.32591e-05	-1.34212
	Fabp12	ENSMUSG00000027530	1	0.403737	0.692026	0.0250955	1.11665		Gm15023	ENSMUSG00000079432	3	0.00509333	-0.60224	0.786733	0.0713115
	Id3	ENSMUSG00000007872	1	0.197176	0.118277	0.0273318	0.931625		C4bp-ps1	ENSMUSG00000100257	3	0.00540518	-0.961847	0.911626	-0.0327965
	Misp	ENSMUSG00000035852	1	0.225014	0.200164	0.0284247	0.737012		Ccdc136	ENSMUSG00000029769	3	0.00542406	-0.660661	0.0181143	-0.514721
	Lif	ENSMUSG00000034394	1	0.997559	-0.00112573	0.0287995	0.712312		Ccdc8	ENSMUSG00000041117	3	0.0057079	-0.600946	0.173986	0.38646
	Adam1a	ENSMUSG00000072647	1	0.0535063	0.377464	0.0289592	0.674085		Gm10433	ENSMUSG00000072884	3	0.00575401	-0.591482	0.00130325	-0.52244
	1700097N02Rik	ENSMUSG00000099474	1	0.726046	-0.0535376	0.0387534	0.866339		Peli2	ENSMUSG00000021846	3	0.00575406	-0.661442	0.00112673	-0.472219
	Gm10657	ENSMUSG00000103486	1	0.00250038	0.343138	0.0395629	0.58872		Tmppe	ENSMUSG00000079260	3	0.0057641	-0.588867	0.000112068	-0.725373
	Myl2	ENSMUSG00000013936	1	0.043913	0.55032	0.0398981	0.648938		Upp1	ENSMUSG00000020407	3	0.00604569	-0.725587	0.000604705	-1.62261
	Hand1	ENSMUSG00000037335	1	0.281659	0.390086	0.0406276	1.18347		E130008D07Rik	ENSMUSG00000117011	3	0.00611802	-0.612099	0.220779	-0.242577
	Gm13429	ENSMUSG00000085141	1	0.495982	0.138814	0.0412831	0.856146		Tex101	ENSMUSG00000062773	3	0.00618868	-0.767357	0.931311	0.0319626
	Olfr821	ENSMUSG00000044897	1	0.0341614	0.407456	0.0425119	0.625448		Lpin1	ENSMUSG00000020593	3	0.00633477	-0.680502	0.00462518	-0.412064
	Etnppl	ENSMUSG00000019232	1	0.127945	0.762136	0.0431145	0.599474		Meig1	ENSMUSG00000026650	3	0.00660308	-0.629451	6.508e-05	-0.879214
	Hes1	ENSMUSG00000022528	1	0.0408841	0.318179	0.0448925	0.604947		6430628N08Rik	ENSMUSG00000034185	3	0.00666516	-0.700219	0.0447724	-0.340698
	Esr1	ENSMUSG00000019768	2	1.58128e-08	3.79339	0.000452388	2.55871		Gm15762	ENSMUSG00000086019	3	0.00667143	-1.13633	0.071811	-0.256528
	Ergic3	ENSMUSG00000005881	2	1.92769e-06	1.26813	1.63137e-05	1.35936		Cacna2d3	ENSMUSG00000021991	3	0.00668887	-0.704815	0.0494929	-0.292704
	Phlda3	ENSMUSG00000041801	2	2.19557e-06	1.51165	3.41222e-05	1.66496		Abca8b	ENSMUSG00000020620	3	0.00684432	-1.32748	0.374671	0.169347
	Ucp2	ENSMUSG00000033685	2	8.17583e-06	0.951147	4.42351e-05	1.07367		4930455C13Rik	ENSMUSG00000112654	3	0.00698822	-0.730892	0.473808	-0.122716
	Rnf5	ENSMUSG00000015478	2	1.05662e-05	0.860933	0.00013921	0.870413		Cldn10	ENSMUSG00000022132	3	0.0070194	-0.774523	0.900657	-0.0540109
	Impact	ENSMUSG00000024423	2	1.33486e-05	1.05267	0.00173312	1.33901		Vat1l	ENSMUSG00000046844	3	0.00724507	-0.904741	6.94638e-05	-1.4288
	Spp1	ENSMUSG00000029304	2	1.42194e-05	1.41899	0.000615235	1.69133		1500035N22Rik	ENSMUSG00000059631	3	0.00762219	-0.714161	0.00279462	-1.22782
	Ppp1r9a	ENSMUSG00000032827	2	1.70454e-05	0.900178	0.000114104	0.926456		Neil2	ENSMUSG00000035121	3	0.00785778	-0.746908	0.000469234	-1.0862
	Folr1	ENSMUSG00000001827	2	2.08726e-05	1.08207	0.00021296	1.12984		Xlr5a	ENSMUSG00000058328	3	0.00799854	-0.607608	0.844299	0.06389
	Prps2	ENSMUSG00000025742	2	2.4894e-05	1.16744	4.94657e-05	1.34201		Fbxo41	ENSMUSG00000047013	3	0.00805227	-1.45593	8.33884e-06	-1.44913
	Lpar1	ENSMUSG00000038668	2	2.85194e-05	0.715371	0.000109828	1.1616		Bnc2	ENSMUSG00000028487	3	0.00806176	-1.06325	1.12673e-05	-1.33751
	Sec14l4	ENSMUSG00000019368	2	3.10162e-05	0.72299	8.64128e-05	0.909871		Efhc2	ENSMUSG00000025038	3	0.00806944	-0.868581	0.00403617	-0.800647
	Zbtb7b	ENSMUSG00000028042	2	4.24106e-05	0.616286	0.0071921	0.806981		Pbld2	ENSMUSG00000020072	3	0.00841018	-0.609532	0.00027805	-0.584745
	Slc52a3	ENSMUSG00000027463	2	4.41522e-05	0.845789	3.63327e-05	1.55468		Gm13553	ENSMUSG00000085545	3	0.0084459	-0.72353	0.0346775	-0.616104
	Ube2m	ENSMUSG00000005575	2	4.55406e-05	0.990485	0.000227569	1.10158		Gm11210	ENSMUSG00000085223	3	0.00848499	-0.587174	0.22662	-0.339359
	Fabp3	ENSMUSG00000028773	2	4.89682e-05	1.22293	3.66003e-05	1.54278		Arhgap24	ENSMUSG00000057315	3	0.00852739	-0.677497	0.301194	-0.2074
	2200002D01Rik	ENSMUSG00000030587	2	4.94513e-05	1.7136	3.81086e-05	1.37952		Spaca1	ENSMUSG00000028264	3	0.00863992	-0.590339	0.0176496	-0.319634
	Psrc1	ENSMUSG00000068744	2	5.05721e-05	1.23799	0.000213239	1.59258		Cpz	ENSMUSG00000036596	3	0.00917031	-0.865848	0.00348065	-0.863104
	Slc48a1	ENSMUSG00000081534	2	5.41937e-05	0.683175	9.26877e-05	0.876167		Enpep	ENSMUSG00000028024	3	0.0092846	-1.03461	0.000401729	-1.26718
	Trip6	ENSMUSG00000023348	2	5.46749e-05	1.05021	0.000661168	1.4567		Kif26b	ENSMUSG00000026494	3	0.00953099	-0.828997	0.00194345	-1.04462
	Ly6a	ENSMUSG00000075602	2	5.61811e-05	0.889634	0.00146218	1.81383		Gml	ENSMUSG00000068349	3	0.00959047	-0.612063	0.000843763	-0.949812
	Tpm2	ENSMUSG00000028464	2	5.65654e-05	0.683722	0.000513094	1.67448		Amot	ENSMUSG00000041688	3	0.00963704	-0.665597	3.76661e-05	-0.833035
	Bcl2l15	ENSMUSG00000044165	2	5.83205e-05	1.27709	5.56316e-06	1.38899		Fam171b	ENSMUSG00000048388	3	0.00973389	-0.645277	0.00350071	-0.91639
	Ly6c2	ENSMUSG00000022584	2	6.05824e-05	0.708213	0.000311159	1.59109		Col22a1	ENSMUSG00000079022	3	0.00978852	-0.591568	0.00800525	-0.886416
	Ddit4l	ENSMUSG00000046818	2	6.19512e-05	0.967226	1.10999e-05	1.31129		Atp6v0a4	ENSMUSG00000038600	3	0.0099724	-0.673438	1.47512e-05	-1.5643
	Hadh	ENSMUSG00000027984	2	6.27033e-05	0.883522	1.46935e-05	1.06873		Lonrf3	ENSMUSG00000016239	3	0.0108175	-0.606104	0.767841	-0.124187
	Kctd12	ENSMUSG00000098557	2	6.38411e-05	1.10729	0.000211188	0.993674		Xlr5b	ENSMUSG00000072479	3	0.0113094	-0.596455	0.729615	0.111569
	Smcr8	ENSMUSG00000049323	2	6.92038e-05	0.627656	0.00157664	0.526586		Krtap28-10	ENSMUSG00000100190	3	0.0115803	-1.05166	0.064704	-1.43927
	Rprm	ENSMUSG00000075334	2	7.14873e-05	1.04107	0.000421566	1.38674		Ece1	ENSMUSG00000057530	3	0.0116688	-0.598266	0.0259762	-0.48741
	Nmnat2	ENSMUSG00000042751	2	7.2083e-05	1.07611	0.053197	0.437115		Rap1gapos	ENSMUSG00000087476	3	0.0119685	-1.19198	0.0909811	-0.441856
	Col27a1	ENSMUSG00000045672	2	7.44626e-05	1.80205	0.0012256	1.319		Sult6b1	ENSMUSG00000038045	3	0.0120143	-0.788781	0.370494	-0.167055
	B4galnt4	ENSMUSG00000055629	2	7.49115e-05	0.600395	0.00658008	0.359111		Wdfy4	ENSMUSG00000051506	3	0.0120544	-0.715258	0.557687	-0.237009
	Gatm	ENSMUSG00000027199	2	7.80142e-05	1.60104	0.000533684	1.78525		Ccr7	ENSMUSG00000037944	3	0.0128528	-0.675757	0.0774572	-0.309281
	Nod1	ENSMUSG00000038058	2	8.50752e-05	1.71836	0.00414544	2.17096		Gm773	ENSMUSG00000073177	3	0.01462	-0.825409	0.113469	-0.561637
	Fbxo27	ENSMUSG00000037463	2	8.65151e-05	0.79445	9.34727e-06	1.22162		Cdh20	ENSMUSG00000050840	3	0.015594	-0.730421	0.00628589	-0.85307
	D630039A03Rik	ENSMUSG00000052117	2	8.66405e-05	1.05961	0.000107511	1.15854		Gm7903	ENSMUSG00000096508	3	0.0165145	-0.735352	0.287238	0.323829
	Rhbdd2	ENSMUSG00000039917	2	8.93771e-05	0.63981	0.001721	0.507029		Gm9776	ENSMUSG00000042857	3	0.0165941	-0.585374	0.592172	0.133757
	Dnmt3a	ENSMUSG00000020661	2	9.19974e-05	0.637674	0.0011657	0.718815		Col6a3	ENSMUSG00000048126	3	0.0180719	-0.623456	0.00493121	-0.763523
	Slc7a3	ENSMUSG00000031297	2	9.33997e-05	1.46754	2.48466e-05	1.35728		Henmt1	ENSMUSG00000045662	3	0.01914	-0.648823	0.0556539	-1.16898
	Scara3	ENSMUSG00000034463	2	9.55765e-05	0.904226	0.0114841	0.583308		Tekt5	ENSMUSG00000039179	3	0.0220971	-0.62783	0.000274866	-0.801917
	Ucp3	ENSMUSG00000032942	2	0.000107013	0.848986	4.42354e-05	1.0335		9530052C20Rik	ENSMUSG00000097858	3	0.02275	-0.587509	0.0166618	-0.388989
	Gprc5c	ENSMUSG00000051043	2	0.000108004	0.731972	0.0018504	1.18484		Klk13	ENSMUSG00000054046	3	0.0246725	-0.639835	0.00242637	-0.975442
	Kng2	ENSMUSG00000060459	2	0.000112555	0.625332	0.00423184	0.668405		Il13ra1	ENSMUSG00000017057	3	0.0249965	-0.607892	0.00877262	-0.620049
	Gm5784	ENSMUSG00000093908	2	0.00011342	0.660191	0.000542261	0.818894		Eya2	ENSMUSG00000017897	3	0.0259745	-0.652048	0.00110957	-0.540942
	Paqr7	ENSMUSG00000037348	2	0.000118723	1.1018	1.38787e-05	1.38699		Elovl4	ENSMUSG00000032262	3	0.0264096	-0.587521	0.161033	-0.309031
	Tmem50b	ENSMUSG00000022964	2	0.000133659	0.65517	1.20133e-05	1.11953		Lrrc37a	ENSMUSG00000078632	3	0.0266411	-0.87171	0.00103453	-0.816908
	Foxj1	ENSMUSG00000034227	2	0.000147799	0.64243	0.0138751	0.652605		Gm36235	ENSMUSG00000113930	3	0.0286565	-0.863429	0.238523	-0.484561
	Gm4120	ENSMUSG00000114120	2	0.000152231	0.713936	0.000175043	0.740854		Zfp69	ENSMUSG00000064141	3	0.0305234	-0.587449	0.00814471	-0.68308
	Tmpo	ENSMUSG00000019961	2	0.000158143	0.589733	0.00172358	0.852564		Prss29	ENSMUSG00000034039	3	0.0313582	-1.01063	4.3136e-05	-1.38897
	4732471J01Rik	ENSMUSG00000053714	2	0.000159923	0.881556	0.000884322	0.974433		Gdap1	ENSMUSG00000025777	3	0.0327211	-0.718107	0.023244	-0.627933
	Serpinb6d	ENSMUSG00000047889	2	0.000167668	0.763559	5.47214e-05	1.11366		Gm16336	ENSMUSG00000087160	3	0.0333774	-1.48191	0.300882	-0.779754
	S100a10	ENSMUSG00000041959	2	0.000178151	0.962027	2.50913e-05	1.55407		Hoxc9	ENSMUSG00000036139	3	0.0438472	-0.684653	0.0229243	-0.778122
	Rac2	ENSMUSG00000033220	2	0.000186365	0.886437	0.00490446	0.779868		C8b	ENSMUSG00000029656	3	0.045493	-0.761974	0.108311	-0.358146
	Rhod	ENSMUSG00000041845	2	0.000187013	0.760931	0.000125621	0.965833		Parp14	ENSMUSG00000034422	3	0.0488243	-0.311478	4.98867e-07	-1.44414
	Gm38562	ENSMUSG00000105489	2	0.000188068	0.621933	0.0484603	0.851696		Xrra1	ENSMUSG00000035211	3	0.845522	-0.0541475	8.21189e-07	-1.43575
	Ajuba	ENSMUSG00000022178	2	0.000206327	0.75817	0.000520134	0.684021		Kcnh3	ENSMUSG00000037579	3	0.00099837	-0.44589	2.09752e-06	-1.00444
	Qrich2	ENSMUSG00000070331	2	0.000208571	0.723698	2.12364e-06	1.26824		Gpr156	ENSMUSG00000046961	3	0.0213755	-0.489422	3.57862e-06	-1.62475
	Serpinb6a	ENSMUSG00000060147	2	0.000209345	0.667608	1.31494e-05	1.32631		Nphp4	ENSMUSG00000039577	3	0.00011713	-0.562432	6.12853e-06	-1.04696
	Tead2	ENSMUSG00000030796	2	0.000219251	0.711751	0.000715835	1.06923		Mypn	ENSMUSG00000020067	3	0.00840944	-0.447928	7.36152e-06	-0.88297
	Lrrn2	ENSMUSG00000026443	2	0.000230514	0.85009	0.00488329	0.712884		Themis2	ENSMUSG00000037731	3	0.214881	-0.369282	8.76592e-06	-1.20752
	Cst9	ENSMUSG00000027445	2	0.000234182	1.95147	0.000727374	2.35753		Shcbp1l	ENSMUSG00000042708	3	0.047085	-0.277189	9.94013e-06	-1.24248
	Tusc1	ENSMUSG00000054000	2	0.000253408	0.853312	1.24345e-05	0.985545		Crebl2	ENSMUSG00000032652	3	0.00108128	-0.442782	1.1161e-05	-0.857088
	Pgap3	ENSMUSG00000038208	2	0.000257457	0.668686	0.000627015	0.746689		Ddx58	ENSMUSG00000040296	3	0.0580668	-0.251743	1.12053e-05	-0.751726
	Plxnc1	ENSMUSG00000074785	2	0.000260844	1.32669	3.1273e-05	1.66472		Epg5	ENSMUSG00000039840	3	0.0510666	-0.469966	1.26884e-05	-0.86227
	Apoc1	ENSMUSG00000040564	2	0.000267232	0.679778	5.39572e-05	1.00353		Klf7	ENSMUSG00000025959	3	0.0145973	-0.349571	1.38614e-05	-0.746497
	Wdr86	ENSMUSG00000055235	2	0.000271261	0.675529	0.0709163	0.589353		Rhd	ENSMUSG00000028825	3	0.0239599	-0.190519	1.45197e-05	-1.00909
	Cldn11	ENSMUSG00000037625	2	0.00027639	1.18461	0.000226908	1.71883		Iqcg	ENSMUSG00000035578	3	0.00526117	-0.43871	1.57237e-05	-1.11562
	3110053B16Rik	ENSMUSG00000085642	2	0.000278392	0.667405	0.00240287	0.775552		Phf7	ENSMUSG00000021902	3	0.000374806	-0.564908	1.57825e-05	-0.89536
	Fbxw4	ENSMUSG00000040913	2	0.000278406	0.602975	0.000140475	0.917172		Myo1e	ENSMUSG00000032220	3	0.0161149	-0.325064	1.7351e-05	-0.779696
	Yap1	ENSMUSG00000053110	2	0.000286944	0.683135	0.00059209	0.900211		Dapk2	ENSMUSG00000032380	3	0.000302219	-0.442284	1.73958e-05	-1.18454
	Crtc3	ENSMUSG00000030527	2	0.000322857	0.59491	0.00134036	0.637043		Gm11346	ENSMUSG00000085603	3	0.00265829	-0.584759	1.75012e-05	-1.49723
	Bbc3	ENSMUSG00000002083	2	0.000323678	0.915228	2.69611e-06	1.40685		Cacng4	ENSMUSG00000020723	3	0.00278052	-0.496731	1.78772e-05	-1.04926
	Hspb8	ENSMUSG00000041548	2	0.000324844	1.53216	0.000559422	1.9746		Tet2	ENSMUSG00000040943	3	0.814176	0.0196003	1.82802e-05	-0.839501
	Agtrap	ENSMUSG00000029007	2	0.000328341	0.589927	0.000104835	0.563371		Rcan3	ENSMUSG00000059713	3	0.0416373	-0.294848	1.85596e-05	-0.876458
	Samd9l	ENSMUSG00000047735	2	0.000332995	0.796503	0.021161	1.18198		Inpp4a	ENSMUSG00000026113	3	0.102219	-0.313755	1.86327e-05	-0.926225
	BC034090	ENSMUSG00000033722	2	0.000333854	0.921667	6.78029e-06	1.39999		Mdn1	ENSMUSG00000058006	3	0.00847057	-0.33624	1.89418e-05	-0.75224
	Mipol1	ENSMUSG00000047022	2	0.000336257	0.967841	0.000982016	0.622575		Mphosph8	ENSMUSG00000079184	3	0.000720841	-0.582345	1.95439e-05	-0.723581
	Rab12	ENSMUSG00000023460	2	0.000339554	0.728653	0.00352519	0.440161		Mns1	ENSMUSG00000032221	3	7.82603e-05	-0.547328	1.97099e-05	-0.85033
	Frs3os	ENSMUSG00000086930	2	0.000339851	0.69496	0.0063046	0.80818		Zfp667	ENSMUSG00000054893	3	0.000751804	-0.569203	1.99608e-05	-0.995115
	Bcat2	ENSMUSG00000030826	2	0.000364875	0.638811	7.90152e-05	0.598025		Tmem54	ENSMUSG00000028786	3	0.00408559	-0.340269	2.12084e-05	-1.08694
	Sorbs3	ENSMUSG00000022091	2	0.000373434	0.865205	0.000195758	1.34987		Zcchc14	ENSMUSG00000061410	3	0.00174879	-0.349793	2.24131e-05	-0.765803
	Bak1	ENSMUSG00000057789	2	0.000374257	0.975366	1.20445e-05	0.925534		Taf1	ENSMUSG00000031314	3	0.00633226	-0.458749	2.26174e-05	-0.854134
	Etl4	ENSMUSG00000036617	2	0.000378305	0.643483	8.09333e-05	1.10284		Tbc1d31	ENSMUSG00000022364	3	0.0137037	-0.409595	2.33404e-05	-0.895205
	Nodal	ENSMUSG00000037171	2	0.000379233	0.762495	0.00145246	0.600524		Fut10	ENSMUSG00000046152	3	0.0115475	-0.38665	2.40423e-05	-0.84473
	Col14a1	ENSMUSG00000022371	2	0.000394143	1.13119	0.000383177	1.2471		9330102E08Rik	ENSMUSG00000107879	3	0.000961455	-0.527118	2.51206e-05	-0.946336
	Patl2	ENSMUSG00000027233	2	0.00039887	1.15811	0.859798	0.021134		Mrpl23	ENSMUSG00000037772	3	0.025581	-0.204254	2.67914e-05	-0.695217
	Acsm3	ENSMUSG00000030935	2	0.000401877	1.23684	0.000407086	0.930071		Pnpla7	ENSMUSG00000036833	3	0.00120932	-0.461735	2.82677e-05	-0.816151
	Hsd3b1	ENSMUSG00000027871	2	0.000404813	0.969944	2.9771e-05	1.45012		Frmpd1	ENSMUSG00000035615	3	0.00185642	-0.421069	2.89977e-05	-0.781944
	Inha	ENSMUSG00000032968	2	0.000420914	1.31872	0.000190131	1.92348		Fam217b	ENSMUSG00000070476	3	0.0271029	-0.454789	2.90822e-05	-0.973128
	Cblc	ENSMUSG00000040525	2	0.000427453	0.618117	0.000979849	0.955403		Lhfpl2	ENSMUSG00000045312	3	0.0471814	-0.299609	2.95729e-05	-0.863346
	Gch1	ENSMUSG00000037580	2	0.000431325	0.60319	0.000195431	0.772368		Samhd1	ENSMUSG00000027639	3	0.314412	-0.161531	3.00835e-05	-0.68773
	Serpina3a	ENSMUSG00000041536	2	0.000433015	1.67696	1.71992e-05	1.94696		Zscan30	ENSMUSG00000024274	3	0.593973	-0.190704	3.13018e-05	-0.870879
	Apobec2	ENSMUSG00000040694	2	0.000439502	0.602845	0.000124345	1.12475		Zmym5	ENSMUSG00000040123	3	0.00182273	-0.394271	3.1446e-05	-0.731401
	Irx6	ENSMUSG00000031738	2	0.000449145	0.63237	0.00291116	0.504616		Lipt1	ENSMUSG00000037216	3	0.000365692	-0.486002	3.26192e-05	-0.848158
	Zeb2	ENSMUSG00000026872	2	0.000459257	0.608089	0.0012713	0.853689		Alms1	ENSMUSG00000063810	3	0.31941	-0.205034	3.4822e-05	-0.75746
	Slc25a47	ENSMUSG00000048856	2	0.000471354	0.875765	0.000270942	0.697349		Brdt	ENSMUSG00000029279	3	0.0154619	-0.353903	3.50524e-05	-0.820912
	Pcsk5	ENSMUSG00000024713	2	0.00048796	1.53297	0.000144639	1.34476		Zscan12	ENSMUSG00000036721	3	0.00105971	-0.393889	3.89103e-05	-0.61869
	Pdrg1	ENSMUSG00000027472	2	0.000489392	0.70883	0.000706014	0.642171		Wdr36	ENSMUSG00000038299	3	0.0024662	-0.506411	3.95151e-05	-0.643833
	Hpgd	ENSMUSG00000031613	2	0.000502965	0.921195	0.000309764	0.74908		Optc	ENSMUSG00000010311	3	0.00502368	-0.488733	4.66164e-05	-1.38661
	Wwtr1	ENSMUSG00000027803	2	0.000503825	0.642868	7.54637e-06	1.2027		Ern2	ENSMUSG00000030866	3	0.00357589	-0.505536	4.70902e-05	-1.30071
	Serpinb6c	ENSMUSG00000052180	2	0.000505201	0.676997	4.15868e-05	1.41219		Csnk1g1	ENSMUSG00000032384	3	0.0248293	-0.27424	4.75278e-05	-0.70178
	Fkbp9	ENSMUSG00000029781	2	0.000511131	0.618397	0.000233323	0.788972		Ccpg1	ENSMUSG00000034563	3	0.00262932	-0.511683	4.81772e-05	-0.623726
	Hsbp1l1	ENSMUSG00000078963	2	0.000518723	1.14551	3.64594e-05	1.38331		Zswim3	ENSMUSG00000045822	3	0.000420301	-0.494202	4.87926e-05	-1.15372
	Mro	ENSMUSG00000064036	2	0.000523652	1.78295	0.00197992	1.83989		Bcas3	ENSMUSG00000059439	3	0.000783836	-0.371473	5.09449e-05	-0.83604
	Adamts16	ENSMUSG00000049538	2	0.000528814	1.81816	6.95677e-05	1.79893		Tnfsf13os	ENSMUSG00000085890	3	0.00485163	-0.415133	5.34498e-05	-0.961848
	Cst11	ENSMUSG00000036958	2	0.000531679	1.43631	0.000535157	1.90533		Taf4b	ENSMUSG00000054321	3	0.00746499	-0.322303	5.7104e-05	-0.621048
	Dok7	ENSMUSG00000044716	2	0.000532334	0.959089	5.33262e-06	1.42179		Dock11	ENSMUSG00000031093	3	0.0247783	-0.51943	5.81115e-05	-0.771071
	Klhl23	ENSMUSG00000042155	2	0.000546856	1.08343	0.00011603	1.18191		Cpm	ENSMUSG00000020183	3	0.607515	-0.074961	5.83639e-05	-0.829485
	Zfp783	ENSMUSG00000072653	2	0.00055242	0.818115	4.83292e-05	1.0285		Unc5a	ENSMUSG00000025876	3	0.00012401	-0.509314	5.93479e-05	-0.838129
	Clca3a2	ENSMUSG00000028262	2	0.000553558	1.33571	0.000121119	1.46207		Spata5	ENSMUSG00000027722	3	0.000755784	-0.501386	6.40745e-05	-0.658758
	Serpinb6b	ENSMUSG00000042842	2	0.000558391	1.59746	9.4035e-05	1.65023		Ralbp1	ENSMUSG00000024096	3	0.000402342	-0.425898	6.89814e-05	-0.6142
	Vpreb3	ENSMUSG00000000903	2	0.000560263	0.715033	0.000670302	0.81241		Lipa	ENSMUSG00000024781	3	0.144203	-0.293213	7.1498e-05	-0.639166
	F13a1	ENSMUSG00000039109	2	0.000563158	1.14712	0.000719212	1.29464		Bms1	ENSMUSG00000030138	3	0.000242422	-0.4923	7.15089e-05	-0.667629
	Grem2	ENSMUSG00000050069	2	0.000567747	1.7896	6.61366e-05	1.86397		Zfyve26	ENSMUSG00000066440	3	0.00381021	-0.355417	7.15368e-05	-0.649088
	Mdp1	ENSMUSG00000002329	2	0.000574199	0.765643	1.69021e-05	0.978022		Ttll5	ENSMUSG00000012609	3	0.0171539	-0.296726	7.37644e-05	-0.654643
	B630019K06Rik	ENSMUSG00000052364	2	0.000574238	1.23252	0.000798917	1.67754		Kifc2	ENSMUSG00000004187	3	0.0114566	-0.337497	7.5097e-05	-0.841826
	Abca4	ENSMUSG00000028125	2	0.000576657	0.664662	0.0503195	0.370568		Arntl2	ENSMUSG00000040187	3	0.0383916	-0.196064	7.52528e-05	-0.700666
	Sema3b	ENSMUSG00000057969	2	0.000595943	0.686786	0.000147543	1.26112		Heatr1	ENSMUSG00000050244	3	0.000895115	-0.480232	7.82317e-05	-0.849684
	Kcna6	ENSMUSG00000038077	2	0.000596208	1.39219	0.000163111	1.48656		Hscb	ENSMUSG00000043510	3	0.00617977	-0.39235	7.83557e-05	-0.74551
	Tcea3	ENSMUSG00000001604	2	0.000598157	0.589594	0.00172282	0.533198		Atp6v1c2	ENSMUSG00000020566	3	0.0191526	-0.35148	7.85807e-05	-0.878136
	Olfr63	ENSMUSG00000054666	2	0.000626429	0.702048	0.000857725	1.52163		Ap3m2	ENSMUSG00000031539	3	0.00198116	-0.432904	8.10925e-05	-0.739919
	Pgam2	ENSMUSG00000020475	2	0.000629692	0.871079	5.4625e-05	1.3172		Ica1l	ENSMUSG00000026018	3	0.203494	-0.211101	8.15279e-05	-0.840604
	Htra1	ENSMUSG00000006205	2	0.000634161	0.65215	0.00150317	1.06473		Zfp750	ENSMUSG00000039238	3	0.432807	-0.133043	8.1948e-05	-0.740002
	Zfpm2	ENSMUSG00000022306	2	0.000635627	1.44677	1.45418e-05	1.72384		Col25a1	ENSMUSG00000058897	3	0.0361976	-0.538917	8.39149e-05	-1.00519
	Kcnmb4	ENSMUSG00000054934	2	0.000638105	0.771224	0.000537189	1.22773		Asap1	ENSMUSG00000022377	3	0.000835486	-0.452504	8.44059e-05	-0.694877
	Cited4	ENSMUSG00000070803	2	0.000646411	0.774752	1.49403e-05	1.20504		Pot1b	ENSMUSG00000024174	3	0.00910284	-0.505661	8.48004e-05	-0.599531
	Prr36	ENSMUSG00000064125	2	0.000653469	0.601391	0.000617972	0.639741		Trmt11	ENSMUSG00000019792	3	0.000915712	-0.467108	8.7029e-05	-0.641632
	Lmo1	ENSMUSG00000036111	2	0.000654963	0.666725	0.00028946	0.57214		Plekhh1	ENSMUSG00000060716	3	0.0138624	-0.266367	8.72903e-05	-0.754103
	0610005C13Rik	ENSMUSG00000109644	2	0.000673249	0.591548	0.000290291	0.943308		Cux2	ENSMUSG00000042589	3	0.00365518	-0.356211	8.9781e-05	-0.680563
	Parm1	ENSMUSG00000034981	2	0.000709856	0.817298	0.00194189	1.12473		Abl2	ENSMUSG00000026596	3	0.0537849	-0.220042	8.98968e-05	-0.61713
	Scrn1	ENSMUSG00000019124	2	0.000722524	1.10799	0.000368299	1.56465		Cyb5d2	ENSMUSG00000057778	3	0.00177414	-0.366144	9.19055e-05	-0.620112
	Doc2b	ENSMUSG00000020848	2	0.000727731	1.01246	8.3473e-05	1.25493		Atr	ENSMUSG00000032409	3	0.00242536	-0.450335	9.24954e-05	-0.724974
	Tspan6	ENSMUSG00000067377	2	0.000727829	0.619978	0.000532299	0.786813		Ezh1	ENSMUSG00000006920	3	0.00636587	-0.313619	9.35808e-05	-0.689455
	Cd63	ENSMUSG00000025351	2	0.000729387	0.657521	7.17039e-05	1.21431		Arl14epl	ENSMUSG00000073568	3	0.0015861	-0.488671	9.46214e-05	-0.731889
	Hspb1	ENSMUSG00000004951	2	0.00074823	1.03726	1.44401e-05	1.90015		Mtr	ENSMUSG00000021311	3	0.000233534	-0.505896	9.52645e-05	-0.875186
	Apoe	ENSMUSG00000002985	2	0.000753467	0.894481	1.98949e-05	1.05029		Xpc	ENSMUSG00000030094	3	0.000465792	-0.398139	9.67711e-05	-0.608918
	Ly6c1	ENSMUSG00000079018	2	0.000780922	0.610297	0.000587489	1.60786		Fam124a	ENSMUSG00000035184	3	0.00255832	-0.522139	0.000101404	-1.00345
	Platr28	ENSMUSG00000057215	2	0.000793194	0.666439	0.0261914	0.699241		Dync2h1	ENSMUSG00000047193	3	0.0458681	-0.255566	0.000105233	-0.589659
	Pth2	ENSMUSG00000038300	2	0.000797042	0.607277	0.0172341	0.404613		Onecut2	ENSMUSG00000045991	3	0.659837	-0.0952071	0.000106746	-0.781042
	Smtnl2	ENSMUSG00000045667	2	0.000798896	0.617066	0.000163845	0.70042		Hfm1	ENSMUSG00000043410	3	0.00122734	-0.561575	0.000106783	-0.706585
	Cst12	ENSMUSG00000027443	2	0.000826503	1.43979	0.00029245	2.05081		Tex2	ENSMUSG00000040548	3	0.000628192	-0.516458	0.000109437	-0.732004
	Gm33778	ENSMUSG00000111411	2	0.000829093	0.597588	0.00851598	0.534853		Shtn1	ENSMUSG00000041362	3	0.0887322	-0.462477	0.00010995	-0.59477
	Ppp1r16b	ENSMUSG00000037754	2	0.000837395	1.62107	4.91895e-05	1.84219		Mgst2	ENSMUSG00000074604	3	0.00309433	-0.480649	0.000111418	-0.766114
	Diras2	ENSMUSG00000047842	2	0.000844301	0.924896	9.95249e-06	1.02093		Urb1	ENSMUSG00000039929	3	0.00164463	-0.428735	0.000111541	-0.627368
	Fer1l4	ENSMUSG00000013338	2	0.000845974	1.03716	0.000141672	2.00247		Cttnbp2nl	ENSMUSG00000062127	3	0.000292525	-0.498592	0.00011418	-0.678661
	Nedd9	ENSMUSG00000021365	2	0.000865597	1.5866	5.20357e-05	1.78176		Gcnt2	ENSMUSG00000021360	3	0.00207111	-0.380566	0.000114353	-0.791575
	Hmgcs2	ENSMUSG00000027875	2	0.000866872	1.94471	0.000218927	1.93192		Slc12a6	ENSMUSG00000027130	3	0.0253211	-0.34853	0.000119142	-0.669537
	Pnma5	ENSMUSG00000050424	2	0.000870991	0.702453	0.0223817	0.752632		Lrpprc	ENSMUSG00000024120	3	0.000326882	-0.476553	0.000120897	-0.678275
	Plin3	ENSMUSG00000024197	2	0.000885686	1.37547	0.0019259	1.31473		Cep70	ENSMUSG00000056267	3	0.0024956	-0.554788	0.000121027	-0.700226
	Vmn1r65	ENSMUSG00000066850	2	0.000890107	0.765919	5.93382e-05	1.16268		Tsga10	ENSMUSG00000060771	3	0.0947386	-0.415161	0.000121769	-0.80994
	Ahsg	ENSMUSG00000022868	2	0.0008948	1.3913	1.66796e-05	1.32457		Usp31	ENSMUSG00000063317	3	0.00547702	-0.335457	0.000122656	-0.720422
	Pak3	ENSMUSG00000031284	2	0.000902959	1.17604	1.22651e-05	1.49229		Zbtb16	ENSMUSG00000066687	3	0.401773	-0.230867	0.000124551	-1.22747
	Vmn2r82	ENSMUSG00000091468	2	0.000919108	1.24838	0.0651539	-1.01716		Polr1e	ENSMUSG00000028318	3	0.00648928	-0.38605	0.000125795	-0.605277
	Hsd17b3	ENSMUSG00000033122	2	0.000920216	1.68324	1.9694e-05	2.02355		Ccdc62	ENSMUSG00000061882	3	0.0146854	-0.412307	0.000132863	-0.736449
	Capn6	ENSMUSG00000067276	2	0.000924358	1.19678	0.00306439	1.58237		1700001L19Rik	ENSMUSG00000021534	3	0.0119611	-0.361238	0.000135727	-1.01063
	Stxbp6	ENSMUSG00000046314	2	0.000943278	0.821193	3.23344e-07	1.46579		Bbx	ENSMUSG00000022641	3	0.0161666	-0.28761	0.000137272	-0.671287
	Akr1cl	ENSMUSG00000025955	2	0.000962881	1.92506	4.42902e-05	1.91944		Dhx40	ENSMUSG00000018425	3	0.00479623	-0.326999	0.000141587	-0.604764
	Tmem114	ENSMUSG00000022715	2	0.000972926	1.48309	0.000409094	1.64412		Sestd1	ENSMUSG00000042272	3	0.000809396	-0.413087	0.00014231	-0.618803
	Gpm6b	ENSMUSG00000031342	2	0.000986456	1.54249	0.000558624	1.55296		Bmp8b	ENSMUSG00000002384	3	0.35347	-0.160238	0.000143825	-1.00589
	Kng1	ENSMUSG00000022875	2	0.00100052	0.682246	3.08224e-06	1.1765		Prtn3	ENSMUSG00000057729	3	0.423963	-0.132303	0.000144331	-0.994298
	Mgst1	ENSMUSG00000008540	2	0.00102766	1.68248	0.000166987	1.96644		Foxp1	ENSMUSG00000030067	3	0.0449553	-0.279076	0.000145234	-0.860872
	Armcx2	ENSMUSG00000033436	2	0.0010335	1.24506	0.000613761	1.28306		Aplf	ENSMUSG00000030051	3	0.00079814	-0.55769	0.00014526	-0.747122
	Nell1	ENSMUSG00000055409	2	0.00103579	1.46843	0.000742406	1.4992		Erg	ENSMUSG00000040732	3	0.162738	-0.284974	0.000147463	-1.55949
	Cpa1	ENSMUSG00000054446	2	0.00103795	1.42389	0.00518103	1.21637		Cep85	ENSMUSG00000037443	3	0.0026274	-0.457531	0.000147941	-0.598979
	Fam83h	ENSMUSG00000046761	2	0.00104811	0.593885	0.000206861	0.921537		Dgka	ENSMUSG00000025357	3	0.00252569	-0.459032	0.000148173	-0.91654
	Myo1f	ENSMUSG00000024300	2	0.00104814	0.85187	0.0023622	1.09955		Anapc1	ENSMUSG00000014355	3	0.0101351	-0.460007	0.000149424	-0.706242
	Slc6a8	ENSMUSG00000019558	2	0.00106662	0.996229	2.45947e-06	1.52521		Ranbp2	ENSMUSG00000003226	3	0.0013198	-0.415215	0.000149803	-0.641686
	Rbmx	ENSMUSG00000031134	2	0.00107157	0.702808	0.100043	0.601029		Tmem62	ENSMUSG00000054484	3	0.201402	-0.299045	0.000150128	-1.14415
	Pgrmc1	ENSMUSG00000006373	2	0.00109913	0.822369	5.67477e-06	1.40498		Slk	ENSMUSG00000025060	3	0.000594487	-0.534922	0.000152035	-0.703695
	Wt1	ENSMUSG00000016458	2	0.00110545	1.64481	1.70122e-05	1.79789		Klf3	ENSMUSG00000029178	3	0.00295978	-0.399935	0.000153664	-0.64382
	Pmaip1	ENSMUSG00000024521	2	0.00113499	0.593994	0.00291659	0.740708		Reps2	ENSMUSG00000040855	3	0.0238082	-0.447398	0.00015475	-0.706904
	Sod3	ENSMUSG00000072941	2	0.00115433	0.802539	0.000113612	0.880454		Wdr48	ENSMUSG00000032512	3	0.000675771	-0.506797	0.000161117	-0.614559
	Adamts9	ENSMUSG00000030022	2	0.00115446	1.42693	0.000259842	1.50299		Cul2	ENSMUSG00000024231	3	0.0159216	-0.289795	0.000168046	-0.651237
	Mall	ENSMUSG00000027377	2	0.00115774	1.59198	0.00254865	1.46973		4933412E12Rik	ENSMUSG00000112627	3	0.0273723	-0.189859	0.000171423	-0.856434
	2310022B05Rik	ENSMUSG00000031983	2	0.00118627	0.623243	0.000746284	1.07722		Zfand4	ENSMUSG00000042213	3	0.140015	-0.332178	0.000177712	-0.804422
	Hs6st2	ENSMUSG00000062184	2	0.00118943	1.19027	0.0011224	1.40609		Tex10	ENSMUSG00000028345	3	0.0210374	-0.301162	0.000178736	-0.619287
	Aldh3b1	ENSMUSG00000024885	2	0.00124986	1.7502	2.81372e-05	1.95577		Rgs14	ENSMUSG00000052087	3	0.605841	-0.072275	0.00017957	-0.937651
	Fam25c	ENSMUSG00000043681	2	0.00129057	0.851053	0.0101498	0.902886		Itgb3	ENSMUSG00000020689	3	0.00131255	-0.552522	0.000179577	-0.957283
	Ppt1	ENSMUSG00000028657	2	0.001291	0.663754	0.00155286	1.14681		Entpd4	ENSMUSG00000095463	3	0.0013956	-0.454227	0.00018337	-0.663812
	Gpc4	ENSMUSG00000031119	2	0.00131603	0.92745	0.00118693	0.93703		Cep162	ENSMUSG00000056919	3	8.7141e-05	-0.539594	0.000184846	-0.740607
	Axl	ENSMUSG00000002602	2	0.00132873	1.58715	0.000186893	1.80959		Trappc12	ENSMUSG00000020628	3	0.00223789	-0.426154	0.000193044	-0.623011
	Fbln5	ENSMUSG00000021186	2	0.00138234	0.660445	0.1671	0.156449		D430001F17Rik	ENSMUSG00000087190	3	0.689609	-0.0895375	0.000194161	-1.16607
	Mt1	ENSMUSG00000031765	2	0.00141999	1.34491	1.6851e-05	1.88956		Mtor	ENSMUSG00000028991	3	0.0041172	-0.432393	0.000203523	-0.762933
	Cgnl1	ENSMUSG00000032232	2	0.00142118	1.16114	0.000167955	1.31918		Tmem108	ENSMUSG00000042757	3	0.286175	-0.221254	0.000205022	-0.58591
	Il10rb	ENSMUSG00000022969	2	0.00144265	1.19233	0.000377362	1.83386		Pip4k2a	ENSMUSG00000026737	3	0.0477181	-0.459166	0.000208437	-0.908785
	Rnf144a	ENSMUSG00000020642	2	0.00149317	0.637305	8.34835e-05	1.19916		Opn3	ENSMUSG00000026525	3	0.000472184	-0.565555	0.000210457	-0.633447
	Alas2	ENSMUSG00000025270	2	0.00150937	0.70917	0.000397047	2.12103		Mtfmt	ENSMUSG00000059183	3	0.000235937	-0.490514	0.000210904	-0.631533
	Lpar6	ENSMUSG00000033446	2	0.00152243	0.70757	9.79315e-05	1.02611		Fancb	ENSMUSG00000047757	3	0.0431155	-0.202251	0.00022237	-0.609714
	Gldn	ENSMUSG00000046167	2	0.00154109	1.31427	4.80236e-05	1.62723		Enc1	ENSMUSG00000041773	3	0.457377	-0.0649311	0.000226046	-0.608609
	Aard	ENSMUSG00000068522	2	0.00155224	1.50605	0.000181158	1.96035		Glis3	ENSMUSG00000052942	3	0.0201164	-0.429588	0.000226574	-0.631536
	Rnd3	ENSMUSG00000017144	2	0.00157015	0.832333	9.10673e-06	1.56312		Mcm8	ENSMUSG00000027353	3	0.00115423	-0.434654	0.000232522	-0.661614
	Phldb2	ENSMUSG00000033149	2	0.00163907	0.936978	0.000146358	0.693883		Pabpc1l	ENSMUSG00000054582	3	0.000987826	-0.440407	0.000236761	-0.733699
	Naaa	ENSMUSG00000029413	2	0.00164225	1.01791	0.000206022	1.07889		Rprml	ENSMUSG00000046215	3	0.0254271	-0.456632	0.000238467	-0.855582
	Ncoa7	ENSMUSG00000039697	2	0.00164884	0.759607	0.000163205	1.0687		Pdcd11	ENSMUSG00000025047	3	0.000753426	-0.387478	0.000238501	-0.625873
	Greb1l	ENSMUSG00000042942	2	0.00166957	0.743708	0.00343938	0.822746		Ift140	ENSMUSG00000024169	3	0.00171192	-0.382996	0.000239088	-0.601078
	Smarca1	ENSMUSG00000031099	2	0.00167397	1.15263	2.14822e-05	1.41252		Olfr1466	ENSMUSG00000096485	3	0.0324463	-0.318736	0.000249625	-0.922845
	Rgs2	ENSMUSG00000026360	2	0.00167407	1.52363	2.87013e-05	1.4978		1700022N22Rik	ENSMUSG00000097523	3	0.00856586	-0.435682	0.000257945	-0.788617
	Amhr2	ENSMUSG00000023047	2	0.0017058	1.81538	0.000160824	1.95157		Dym	ENSMUSG00000035765	3	0.0115769	-0.3492	0.000260418	-0.585478
	Akr1b8	ENSMUSG00000029762	2	0.00176057	1.25277	0.000182435	1.64065		Tdrd5	ENSMUSG00000060985	3	0.00215376	-0.466012	0.000262637	-0.876061
	Cd81	ENSMUSG00000037706	2	0.00176542	0.728316	1.77343e-05	1.05529		1700030J22Rik	ENSMUSG00000031847	3	0.00712837	-0.430085	0.000264229	-0.696025
	Tgfbi	ENSMUSG00000035493	2	0.00176772	1.50296	0.00118462	1.46911		Zbtb25	ENSMUSG00000056459	3	0.000361052	-0.51163	0.000264744	-0.674502
	Chst14	ENSMUSG00000074916	2	0.00178084	0.677792	0.0132578	0.596633		Efhb	ENSMUSG00000023931	3	0.000643365	-0.566622	0.000275983	-0.896716
	Gpx8	ENSMUSG00000021760	2	0.0017937	1.37463	0.000149661	1.95315		Zfp420	ENSMUSG00000058402	3	0.00124623	-0.34982	0.000281701	-0.620954
	Kcnh1	ENSMUSG00000058248	2	0.00181015	1.40059	2.45855e-05	1.70618		Dbndd1	ENSMUSG00000031970	3	0.178451	-0.249516	0.000284872	-1.07565
	Atp1b2	ENSMUSG00000041329	2	0.00184631	1.32048	6.965e-05	1.46504		Ntn1	ENSMUSG00000020902	3	0.213056	-0.231465	0.000289936	-0.901695
	Rab31	ENSMUSG00000056515	2	0.00187728	1.38147	0.000160544	1.43003		Gm5113	ENSMUSG00000066647	3	0.0483321	-0.237668	0.000298411	-0.750552
	Foxd2	ENSMUSG00000055210	2	0.00189333	0.597157	0.775681	0.023203		Cdh15	ENSMUSG00000031962	3	0.00881134	-0.510677	0.000312565	-0.768013
	Scara5	ENSMUSG00000022032	2	0.00190777	1.17962	0.000354316	1.53523		Aasdh	ENSMUSG00000055923	3	0.0148246	-0.302121	0.000319339	-0.727458
	Src	ENSMUSG00000027646	2	0.00191234	0.754039	0.00312989	0.782857		4930588A03Rik	ENSMUSG00000117792	3	0.789664	0.028817	0.000319547	-0.842684
	Eps8l2	ENSMUSG00000025504	2	0.00192413	0.693883	0.0244125	0.511454		Zfp318	ENSMUSG00000015597	3	0.00735097	-0.32876	0.000325122	-0.635804
	Amh	ENSMUSG00000035262	2	0.00192878	1.86407	0.000302644	1.97499		Mgat4a	ENSMUSG00000026110	3	0.0066613	-0.503784	0.000330555	-0.608477
	Tnfaip3	ENSMUSG00000019850	2	0.00193467	0.903382	0.00247476	0.806306		Zkscan14	ENSMUSG00000029627	3	0.000624912	-0.535366	0.000344775	-0.765587
	Wnt4	ENSMUSG00000036856	2	0.00194123	0.916422	0.000688507	0.876188		Nmnat3	ENSMUSG00000032456	3	0.00523237	-0.549809	0.000346436	-0.618026
	Myof	ENSMUSG00000048612	2	0.00199195	0.754139	0.00381357	0.599348		Tbc1d32	ENSMUSG00000038122	3	0.022809	-0.497435	0.000349608	-0.699264
	Anxa5	ENSMUSG00000027712	2	0.00199816	1.40267	1.92024e-05	1.89478		2700049A03Rik	ENSMUSG00000034601	3	0.000719566	-0.407776	0.000350356	-0.613467
	Amotl2	ENSMUSG00000032531	2	0.00202221	0.962499	0.00427514	1.38293		Ddx10	ENSMUSG00000053289	3	0.00154083	-0.555406	0.000351348	-0.62378
	Ccnd2	ENSMUSG00000000184	2	0.00208795	1.23971	8.04178e-05	1.56447		Lyst	ENSMUSG00000019726	3	0.0125924	-0.282693	0.000351571	-0.595248
	Sfrp4	ENSMUSG00000021319	2	0.00209507	1.12816	0.000113563	1.81723		Bend6	ENSMUSG00000042182	3	0.657812	-0.215952	0.000359434	-0.617337
	Rimbp3	ENSMUSG00000071636	2	0.00210219	0.637737	0.00134737	1.04035		Lars	ENSMUSG00000024493	3	0.000315768	-0.559602	0.000360165	-0.701535
	Me1	ENSMUSG00000032418	2	0.00213775	0.916159	0.000102987	1.54867		St3gal2	ENSMUSG00000031749	3	0.0181341	-0.312581	0.000362056	-0.608807
	Cela3b	ENSMUSG00000023433	2	0.00214688	1.00606	0.000887684	1.67946		Tmod2	ENSMUSG00000032186	3	0.00304537	-0.395562	0.000362849	-0.585707
	Robo4	ENSMUSG00000032125	2	0.00215263	0.867886	0.00153114	1.11288		Dlgap1	ENSMUSG00000003279	3	0.040284	-0.392877	0.000373143	-0.711129
	Ifi27l2a	ENSMUSG00000079017	2	0.00217952	1.0318	0.00536655	0.665362		Dkk3	ENSMUSG00000030772	3	0.00256177	-0.576077	0.000379738	-0.70141
	Prl2c1	ENSMUSG00000062551	2	0.00218981	1.12593	0.0002228	1.86397		Ggnbp1	ENSMUSG00000048731	3	0.00625454	-0.284801	0.000380698	-0.792202
	A430035B10Rik	ENSMUSG00000087305	2	0.0021982	0.657828	0.838564	-0.0595377		Zfp583	ENSMUSG00000030443	3	0.00822132	-0.371797	0.000385419	-0.648847
	Gpr37	ENSMUSG00000039904	2	0.00226914	1.37475	4.97647e-05	1.63452		Dixdc1	ENSMUSG00000032064	3	0.00763357	-0.245253	0.000395811	-0.600269
	Gata4	ENSMUSG00000021944	2	0.00231487	1.82457	5.9621e-05	1.83234		2900026A02Rik	ENSMUSG00000051339	3	0.00220282	-0.526481	0.000400945	-0.859732
	Lama4	ENSMUSG00000019846	2	0.00243645	1.34933	0.000274716	1.27414		Fcho1	ENSMUSG00000070000	3	0.0155187	-0.283052	0.000418378	-0.639732
	Aqp5	ENSMUSG00000044217	2	0.0024396	1.31804	0.000491713	1.41385		Hmcn1	ENSMUSG00000066842	3	0.0084801	-0.372264	0.000419624	-1.09553
	Gad2	ENSMUSG00000026787	2	0.00246961	0.810824	5.33114e-05	1.11319		Pgm2l1	ENSMUSG00000030729	3	0.0979691	-0.28857	0.000422735	-0.784387
	Dhh	ENSMUSG00000023000	2	0.00247027	2.08839	6.62542e-05	2.02117		Zfp94	ENSMUSG00000074282	3	0.0718275	-0.142774	0.000440634	-0.724322
	Tnfaip6	ENSMUSG00000053475	2	0.00249091	0.752847	1.50211e-05	1.16204		Ankrd12	ENSMUSG00000034647	3	0.0024814	-0.369581	0.000448543	-0.611007
	Nrep	ENSMUSG00000042834	2	0.00251173	0.907401	1.34142e-05	1.40278		Zim1	ENSMUSG00000002266	3	0.627173	-0.073107	0.000455919	-0.663743
	Antxr2	ENSMUSG00000029338	2	0.00252002	0.6119	0.000130901	1.01329		Spint5	ENSMUSG00000074593	3	0.151184	-0.16639	0.000461389	-0.740754
	Plekhm2	ENSMUSG00000028917	2	0.00260847	0.908902	1.57578e-05	1.21426		Chil3	ENSMUSG00000040809	3	0.00751229	-0.494259	0.000475133	-0.949015
	Cpe	ENSMUSG00000037852	2	0.00261025	1.52649	7.56334e-05	2.09483		4921531P14Rik	ENSMUSG00000118333	3	0.0244321	-0.448353	0.000476851	-0.598965
	Fcer1g	ENSMUSG00000058715	2	0.00261211	0.706975	6.66459e-05	0.668384		Igf1r	ENSMUSG00000005533	3	0.00159322	-0.449154	0.000479934	-0.684067
	Adamts8	ENSMUSG00000031994	2	0.00263496	1.02572	0.000322007	1.02038		Sptbn2	ENSMUSG00000067889	3	0.0018805	-0.356814	0.000482811	-1.03803
	Bfsp2	ENSMUSG00000032556	2	0.0027083	0.743554	2.62656e-05	0.978788		Lrrc51	ENSMUSG00000064307	3	0.0143339	-0.349379	0.000490879	-0.668785
	Tulp2	ENSMUSG00000023467	2	0.00280482	0.798605	6.09413e-05	1.48876		Shroom3	ENSMUSG00000029381	3	0.00248875	-0.572913	0.000492028	-0.846193
	Prrg1	ENSMUSG00000047996	2	0.00282128	0.733501	0.859449	-0.0600311		Acot13	ENSMUSG00000006717	3	0.000546635	-0.492809	0.000503289	-0.716951
	Aldh1a1	ENSMUSG00000053279	2	0.00283195	1.92892	8.62765e-05	2.18452		Tgfbr3	ENSMUSG00000029287	3	0.0577233	-0.52722	0.000510154	-0.63482
	Bmper	ENSMUSG00000031963	2	0.00283207	0.843416	0.000550475	1.35474		Zmym1	ENSMUSG00000043872	3	0.00644616	-0.302336	0.000518502	-0.60908
	Mettl24	ENSMUSG00000045555	2	0.00286209	0.770382	0.000131474	1.02072		Dusp14	ENSMUSG00000018648	3	0.000358651	-0.517764	0.000524725	-0.830631
	Prss12	ENSMUSG00000027978	2	0.00290667	1.44095	3.8556e-05	1.49467		Cd55	ENSMUSG00000026399	3	0.439303	0.092876	0.000541645	-0.698119
	Gm20559	ENSMUSG00000106734	2	0.00296392	1.28256	0.000312455	1.43726		Zbtb8b	ENSMUSG00000048485	3	0.00244661	-0.374278	0.00054868	-0.716279
	Anxa4	ENSMUSG00000029994	2	0.00297273	1.22389	7.27589e-06	1.58375		Slc25a35	ENSMUSG00000018740	3	0.0283472	-0.370763	0.000560775	-1.01219
	Gata6	ENSMUSG00000005836	2	0.00300092	1.08482	5.30805e-05	1.55163		Gnptab	ENSMUSG00000035311	3	0.00658171	-0.379587	0.000567066	-0.627455
	Itpripl2	ENSMUSG00000095115	2	0.00304052	0.649861	0.000371347	0.958333		Dand5	ENSMUSG00000053226	3	0.0833732	-0.195942	0.000573695	-0.639317
	Fgf4	ENSMUSG00000050917	2	0.00305294	0.63648	8.69954e-05	2.17806		Zfp677	ENSMUSG00000062743	3	0.00173271	-0.545237	0.00057945	-0.719994
	Acot1	ENSMUSG00000072949	2	0.00308004	0.642392	0.00557147	0.79801		9530062K07Rik	ENSMUSG00000108030	3	0.00357326	-0.308819	0.000590648	-0.591054
	Magel2	ENSMUSG00000056972	2	0.00308263	0.656057	0.000125679	0.766195		Ly75	ENSMUSG00000026980	3	0.0574302	-0.290886	0.000591715	-0.797532
	Cyp26b1	ENSMUSG00000063415	2	0.00309257	1.8275	0.000133356	1.7583		Zscan5b	ENSMUSG00000058028	3	0.152347	-0.132693	0.000599805	-0.689208
	Adora1	ENSMUSG00000042429	2	0.00310217	1.55456	0.000182404	1.80932		Ltn1	ENSMUSG00000052299	3	0.0199986	-0.202411	0.000600825	-0.594272
	Lgr5	ENSMUSG00000020140	2	0.00313174	1.55156	0.000122614	1.41305		Xkrx	ENSMUSG00000031258	3	0.014466	-0.538921	0.000604606	-1.11013
	Thbs1	ENSMUSG00000040152	2	0.00313857	0.812904	0.0216976	1.39009		Tas2r131	ENSMUSG00000057699	3	0.654893	0.0423847	0.000605358	-0.784741
	Myl9	ENSMUSG00000067818	2	0.0031786	0.608615	5.80695e-05	1.01354		Rtp4	ENSMUSG00000033355	3	0.264097	-0.204376	0.000616406	-0.691244
	5330429C05Rik	ENSMUSG00000085896	2	0.00317937	0.721351	0.000553858	0.730325		Pdcl2	ENSMUSG00000029235	3	0.0977751	-0.199867	0.00062474	-0.640274
	Vim	ENSMUSG00000026728	2	0.0031892	1.35222	0.000173575	1.83048		St6galnac3	ENSMUSG00000052544	3	0.614068	0.105861	0.00062894	-0.77715
	Izumo2	ENSMUSG00000066500	2	0.00319583	1.00894	0.000200177	1.59992		Cenpf	ENSMUSG00000026605	3	0.00524482	-0.346664	0.000629162	-0.644211
	Tmprss13	ENSMUSG00000037129	2	0.00322445	1.4059	0.000210337	1.82052		Hoxc13	ENSMUSG00000001655	3	0.813452	-0.0707986	0.000629761	-0.892401
	Cst8	ENSMUSG00000027442	2	0.00325437	1.96946	0.000129438	1.79501		Gm16845	ENSMUSG00000096981	3	0.00140882	-0.554428	0.000632336	-1.07327
	Defb19	ENSMUSG00000050645	2	0.00330177	1.92455	0.000103518	2.33836		Ppp1r3d	ENSMUSG00000049999	3	0.0540844	-0.241847	0.000634943	-0.653519
	Itm2a	ENSMUSG00000031239	2	0.00330319	1.17371	7.34359e-05	1.41926		Gm5475	ENSMUSG00000087444	3	0.569474	-0.121938	0.000638787	-1.03225
	Tspan32	ENSMUSG00000000244	2	0.00339485	0.623081	1.25315e-05	0.945187		Slc43a2	ENSMUSG00000038178	3	0.000632603	-0.478657	0.000650652	-0.622729
	Gstm2	ENSMUSG00000040562	2	0.0033971	1.2724	9.68138e-05	1.64418		Tbx6	ENSMUSG00000030699	3	0.0044109	-0.318119	0.000651035	-0.743559
	Abat	ENSMUSG00000057880	2	0.0034095	0.83703	0.00067921	0.766777		Cfap74	ENSMUSG00000078490	3	0.514915	-0.144553	0.000653392	-0.770012
	Inhbb	ENSMUSG00000037035	2	0.00341567	1.61247	0.000326581	1.81409		Fancd2	ENSMUSG00000034023	3	0.00721165	-0.57583	0.000660097	-0.603223
	Gadd45b	ENSMUSG00000015312	2	0.00353229	0.723498	0.000158015	1.14585		Tgtp2	ENSMUSG00000078921	3	0.300511	-0.10735	0.000661281	-1.41016
	Slc38a5	ENSMUSG00000031170	2	0.00354542	1.81239	8.60674e-05	1.98003		Sptb	ENSMUSG00000021061	3	0.00403205	-0.407272	0.000666471	-0.68808
	Sel1l3	ENSMUSG00000029189	2	0.00359411	1.31897	2.06468e-05	1.58291		Nmi	ENSMUSG00000026946	3	0.167169	-0.209989	0.000674118	-0.597438
	Gm38409	ENSMUSG00000114744	2	0.00363154	0.754423	0.000318164	1.07646		2310061I04Rik	ENSMUSG00000050705	3	0.00215208	-0.313988	0.000681648	-0.58509
	Wnt6	ENSMUSG00000033227	2	0.00363595	1.89153	6.56938e-05	1.95245		Pik3cd	ENSMUSG00000039936	3	0.00852095	-0.258568	0.000698779	-0.777745
	Hcrtr1	ENSMUSG00000028778	2	0.00364491	0.8381	8.48035e-05	1.21262		Bik	ENSMUSG00000016758	3	0.264714	-0.222908	0.000711166	-0.841496
	Edn2	ENSMUSG00000028635	2	0.00367971	0.913388	0.0145439	1.36505		Stag3	ENSMUSG00000036928	3	0.00690976	-0.457325	0.00073196	-0.599041
	Cmtm3	ENSMUSG00000031875	2	0.00373283	1.05442	0.000335125	1.49463		Slc16a11	ENSMUSG00000040938	3	0.0299507	-0.4041	0.000732679	-0.964086
	Schip1	ENSMUSG00000027777	2	0.00379386	0.594606	0.00726805	0.763873		Six4	ENSMUSG00000034460	3	0.0187267	-0.318955	0.00076174	-0.655479
	Ctsh	ENSMUSG00000032359	2	0.00380126	1.87005	1.84093e-05	2.04632		Xaf1	ENSMUSG00000040483	3	0.346884	-0.187097	0.000765619	-0.791958
	Unc93b1	ENSMUSG00000036908	2	0.00387999	0.679872	0.00207048	0.651257		Tmem86b	ENSMUSG00000045282	3	0.131164	-0.152412	0.000770775	-0.620743
	Gdnf	ENSMUSG00000022144	2	0.00389409	1.46321	2.58386e-05	1.7884		Sh3bgrl2	ENSMUSG00000032261	3	0.0283033	-0.332718	0.00077297	-0.701513
	Calcoco2	ENSMUSG00000006056	2	0.00393216	0.858318	6.11316e-05	1.21935		Zcchc2	ENSMUSG00000038866	3	0.00656229	-0.366638	0.000773369	-0.627827
	Tspan7	ENSMUSG00000058254	2	0.00394335	1.18066	0.00147422	1.42411		Bcl6b	ENSMUSG00000000317	3	0.405051	-0.414131	0.000778623	-0.707496
	Plekhg1	ENSMUSG00000040624	2	0.00395825	0.862734	0.00166183	0.683934		Tap2	ENSMUSG00000024339	3	0.0772988	-0.448353	0.000779261	-0.783438
	Mdk	ENSMUSG00000027239	2	0.00396303	0.69533	0.000335851	1.11647		Poli	ENSMUSG00000038425	3	0.0494744	-0.173904	0.000782211	-0.599768
	Nr5a1	ENSMUSG00000026751	2	0.00396515	1.25524	0.000113584	1.49607		Slc9a7	ENSMUSG00000037341	3	0.257359	-0.216817	0.000783634	-0.657497
	She	ENSMUSG00000046280	2	0.00404275	0.59212	0.00324969	0.68532		Adcy7	ENSMUSG00000031659	3	0.00347977	-0.542186	0.000784457	-0.762966
	Col6a1	ENSMUSG00000001119	2	0.00405391	1.03866	2.70357e-05	1.35497		Aoc1	ENSMUSG00000029811	3	0.134253	-0.182207	0.000797849	-0.612592
	Gm6756	ENSMUSG00000063514	2	0.00414124	1.07975	0.00121021	0.90564		Socs5	ENSMUSG00000037104	3	0.00109437	-0.356106	0.000797896	-0.719327
	Lgals7	ENSMUSG00000053522	2	0.00415231	0.764273	0.000162642	1.40028		Emx1	ENSMUSG00000033726	3	0.0225069	-0.444397	0.000811933	-0.616066
	Zar1	ENSMUSG00000063935	2	0.00416061	1.65688	8.74701e-05	1.51445		Heatr5a	ENSMUSG00000035181	3	0.00529332	-0.533896	0.000816185	-0.626931
	Col9a3	ENSMUSG00000027570	2	0.00417745	1.78571	0.000155928	1.76848		Map3k15	ENSMUSG00000031303	3	0.0100537	-0.259865	0.000818701	-0.594825
	Fndc5	ENSMUSG00000001334	2	0.00419016	1.32368	0.000132177	1.92227		1700001L05Rik	ENSMUSG00000075511	3	0.00220308	-0.4871	0.000824855	-0.728148
	Bricd5	ENSMUSG00000045744	2	0.00428122	1.48889	0.000119271	1.70379		Fam131a	ENSMUSG00000050821	3	0.105588	-0.237779	0.000826726	-0.59926
	A930033H14Rik	ENSMUSG00000090622	2	0.00429143	0.913857	1.32142e-05	1.3099		Nek3	ENSMUSG00000031478	3	0.00185831	-0.484999	0.00083084	-0.876228
	Erbb2	ENSMUSG00000062312	2	0.00435365	1.35064	8.44584e-05	1.60724		Serpini1	ENSMUSG00000027834	3	0.598018	-0.105963	0.000861552	-0.624668
	Ano1	ENSMUSG00000031075	2	0.00436866	0.587757	0.0855029	0.533201		Alox12e	ENSMUSG00000018907	3	0.036583	-0.34101	0.000869264	-0.778614
	Ctrb1	ENSMUSG00000031957	2	0.00443285	0.74883	2.15356e-05	1.59222		Prkdc	ENSMUSG00000022672	3	0.000758388	-0.491213	0.000914564	-0.714427
	Col18a1	ENSMUSG00000001435	2	0.00444609	0.670778	0.000402696	1.05982		1700028E10Rik	ENSMUSG00000097321	3	0.0354317	-0.405276	0.000920812	-0.644813
	Sgce	ENSMUSG00000004631	2	0.00445128	1.01135	9.00374e-05	1.50608		Erich2	ENSMUSG00000075302	3	0.139568	-0.249687	0.000928505	-1.67942
	Nrn1	ENSMUSG00000039114	2	0.00452888	0.659674	0.709659	0.286217		Cbr3	ENSMUSG00000022947	3	0.0303316	-0.568479	0.000932935	-0.762977
	Gsg1l	ENSMUSG00000046182	2	0.00453138	0.702584	0.0113699	0.483599		Dynlrb2	ENSMUSG00000034467	3	0.322971	-0.318798	0.000937142	-1.17406
	Sh3bp5	ENSMUSG00000021892	2	0.00456979	0.699665	0.000811447	1.40237		Ptpdc1	ENSMUSG00000038042	3	0.00263811	-0.482676	0.000940732	-0.753847
	Fam181b	ENSMUSG00000051515	2	0.00457436	1.29725	8.82361e-06	1.60975		Psg16	ENSMUSG00000066760	3	0.100528	-0.304651	0.000951533	-0.727163
	Zfp704	ENSMUSG00000040209	2	0.00458165	0.627706	0.0860068	0.363138		Zfp287	ENSMUSG00000005267	3	0.00146425	-0.536643	0.00101359	-0.925253
	Mdfi	ENSMUSG00000032717	2	0.00460406	1.19482	0.000221084	1.24304		Cep83os	ENSMUSG00000097164	3	0.00343819	-0.566596	0.00102469	-0.591435
	Fkbp10	ENSMUSG00000001555	2	0.00464303	1.37924	8.32366e-05	1.43687		Hdac7	ENSMUSG00000022475	3	0.00345945	-0.392455	0.00105229	-0.788254
	Elf4	ENSMUSG00000031103	2	0.00465711	0.701146	5.58931e-05	1.28664		Kctd21	ENSMUSG00000044952	3	0.00329242	-0.478515	0.00105525	-0.650311
	Ccng1	ENSMUSG00000020326	2	0.00473982	0.670244	5.20824e-05	1.25205		C87436	ENSMUSG00000046679	3	0.282655	-0.215723	0.00107315	-0.701156
	Pde6a	ENSMUSG00000024575	2	0.0047652	0.653725	0.00964645	1.18684		Tdrd3	ENSMUSG00000022019	3	0.0552779	-0.225968	0.00107973	-0.617483
	Pcolce	ENSMUSG00000029718	2	0.00480116	1.51118	9.20321e-05	1.83081		Scn11a	ENSMUSG00000034115	3	0.674142	0.0480468	0.00108176	-0.589798
	Ptgds	ENSMUSG00000015090	2	0.00504266	1.906	0.000137382	2.12076		D130043K22Rik	ENSMUSG00000006711	3	0.00590161	-0.388283	0.00108618	-0.878273
	Tinagl1	ENSMUSG00000028776	2	0.00505794	1.40088	0.000128431	1.80576		Bmpr1b	ENSMUSG00000052430	3	0.357546	0.553197	0.00108645	-0.728419
	Mef2c	ENSMUSG00000005583	2	0.00506193	0.908964	6.24654e-05	1.64399		Tmem179	ENSMUSG00000054013	3	0.000998998	-0.46546	0.00113551	-0.795935
	Cebpa	ENSMUSG00000034957	2	0.00522856	0.720758	0.0552827	0.628326		Ccdc65	ENSMUSG00000003354	3	0.109813	0.172516	0.00118939	-1.00383
	6030498E09Rik	ENSMUSG00000051361	2	0.00529667	1.14405	8.6785e-06	1.3779		Piwil4	ENSMUSG00000036912	3	0.0324961	-0.290909	0.00119322	-1.07172
	Rian	ENSMUSG00000097451	2	0.00537255	0.663634	3.29466e-06	1.43855		A730017L22Rik	ENSMUSG00000085566	3	0.0938526	-0.185059	0.00120737	-0.761496
	H2-T22	ENSMUSG00000056116	2	0.00543882	0.63139	0.0245605	-0.486677		Tcp11	ENSMUSG00000062859	3	0.183931	-0.165445	0.00121276	-0.682193
	Srgap1	ENSMUSG00000020121	2	0.00544807	0.694293	0.134909	0.254497		Heg1	ENSMUSG00000075254	3	0.0558281	-0.366422	0.00122292	-0.596458
	Pid1	ENSMUSG00000045658	2	0.00547249	0.667597	0.000561614	0.769746		Atg14	ENSMUSG00000037526	3	0.234922	-0.107534	0.00122593	-0.60505
	Syde1	ENSMUSG00000032714	2	0.00547278	1.23429	1.10043e-05	1.4813		Dzank1	ENSMUSG00000037259	3	0.0392606	-0.37672	0.00122603	-0.757296
	Aldh1a7	ENSMUSG00000024747	2	0.00550834	1.19884	0.00185511	1.80436		Arrb2	ENSMUSG00000060216	3	0.0118341	-0.405343	0.00125455	-0.625471
	Phgdh	ENSMUSG00000053398	2	0.00562762	1.05485	0.000698339	0.897735		Matn4	ENSMUSG00000016995	3	0.886359	0.0226616	0.00125854	-0.670232
	Shbg	ENSMUSG00000005202	2	0.00567458	1.45094	0.000150704	1.54907		Oas1c	ENSMUSG00000001166	3	0.0154503	-0.477536	0.00127217	-0.838283
	Gm8096	ENSMUSG00000110372	2	0.00577219	1.04588	0.00219331	0.828728		Zkscan2	ENSMUSG00000030757	3	0.0489037	-0.462777	0.00128422	-0.632127
	Gabbr1	ENSMUSG00000024462	2	0.00588198	0.667593	0.00548474	1.14398		Timd2	ENSMUSG00000040413	3	0.285641	-0.218289	0.00129344	-0.707765
	Slc13a2	ENSMUSG00000001095	2	0.00596311	0.754387	5.00165e-05	1.78342		Zfp597	ENSMUSG00000039789	3	0.0402723	-0.213501	0.00129614	-0.617579
	Gm53	ENSMUSG00000078706	2	0.00597563	0.607213	2.89306e-05	1.14909		5330406M23Rik	ENSMUSG00000104030	3	0.0160757	-0.526133	0.00130107	-1.34304
	Phldb1	ENSMUSG00000048537	2	0.0060018	0.694633	0.000352873	1.17642		Rimkla	ENSMUSG00000048899	3	0.0148901	-0.354963	0.00139429	-0.602383
	Tmsb4x	ENSMUSG00000049775	2	0.0060382	1.13603	2.03544e-05	1.60081		Fsd1	ENSMUSG00000011589	3	0.000114302	-0.566704	0.00141966	-0.830082
	Peg13	ENSMUSG00000106847	2	0.00626114	1.19662	3.16388e-05	1.4774		1700113A16Rik	ENSMUSG00000096935	3	0.0138478	-0.421524	0.00143749	-0.756156
	Dtx4	ENSMUSG00000039982	2	0.00627133	0.808062	6.87648e-05	1.44315		Rexo2	ENSMUSG00000032026	3	0.000335214	-0.449471	0.00143968	-0.622088
	Rin2	ENSMUSG00000001768	2	0.00627758	0.609957	0.0717399	0.472414		Wipi1	ENSMUSG00000041895	3	0.0973693	-0.299217	0.00147061	-0.606651
	Sox6	ENSMUSG00000051910	2	0.00640486	0.628238	0.000379613	1.05825		Prss42	ENSMUSG00000044664	3	0.116761	-0.351916	0.00148035	-0.918677
	Fzd8	ENSMUSG00000036904	2	0.00645693	0.674223	7.59447e-05	0.957556		Prr15l	ENSMUSG00000047040	3	0.000924356	-0.574477	0.0014863	-0.843892
	Selenbp1	ENSMUSG00000068874	2	0.00647568	0.597559	0.00595874	0.647935		Cfap52	ENSMUSG00000020904	3	0.0632209	-0.510665	0.0014876	-0.781823
	Angptl3	ENSMUSG00000028553	2	0.00648675	0.775193	0.406906	0.351636		Reln	ENSMUSG00000042453	3	0.784364	-0.111209	0.00151502	-0.693787
	Nt5e	ENSMUSG00000032420	2	0.0065233	1.05284	9.65523e-05	1.99085		Inpp5f	ENSMUSG00000042105	3	0.00387689	-0.533197	0.00153856	-0.61838
	Btg2	ENSMUSG00000020423	2	0.00662529	0.828117	4.3906e-05	1.41331		Ly6g6e	ENSMUSG00000013766	3	0.019104	-0.254981	0.00154075	-0.786944
	Slc1a6	ENSMUSG00000005357	2	0.00675234	1.23115	0.000348928	1.64598		Ctxn3	ENSMUSG00000069372	3	0.546527	-0.268258	0.00154707	-1.36588
	Anxa2	ENSMUSG00000032231	2	0.00675657	0.861197	0.0202493	0.541705		Syt11	ENSMUSG00000068923	3	0.00114169	-0.503327	0.00159728	-0.622352
	Naglu	ENSMUSG00000001751	2	0.00685167	1.0146	0.00198862	1.00719		Pomgnt2	ENSMUSG00000066235	3	0.0857506	-0.287906	0.00160337	-0.729215
	Trim62	ENSMUSG00000041000	2	0.00702953	0.97195	8.56671e-05	1.19831		Cmya5	ENSMUSG00000047419	3	0.77293	0.0310782	0.0016122	-1.11913
	Nfe2	ENSMUSG00000058794	2	0.00714024	1.20671	0.0021779	1.37503		Dbx2	ENSMUSG00000045608	3	0.00319039	-0.513848	0.00167417	-1.3083
	Gstm7	ENSMUSG00000004035	2	0.00721586	1.39973	0.00013335	1.83753		Ston2	ENSMUSG00000020961	3	0.0644428	-0.285506	0.00169276	-0.729229
	Mbnl2	ENSMUSG00000022139	2	0.00734329	0.962727	0.000669104	0.706693		Trib3	ENSMUSG00000032715	3	0.0114036	-0.360909	0.00169289	-0.591242
	Tacc1	ENSMUSG00000065954	2	0.00734569	0.642913	0.000732798	1.18472		Ushbp1	ENSMUSG00000034911	3	0.0059284	-0.392406	0.00189951	-1.22327
	Agpat4	ENSMUSG00000023827	2	0.00753623	0.730409	0.00380628	0.705494		Psg23	ENSMUSG00000074359	3	0.342505	-0.192223	0.00192233	-0.633694
	Jun	ENSMUSG00000052684	2	0.00776332	0.922385	5.07849e-05	1.64869		Gsto1	ENSMUSG00000025068	3	0.000542923	-0.506721	0.00193145	-0.613791
	Dock10	ENSMUSG00000038608	2	0.0078887	0.807669	0.000991013	0.791523		Ubr2	ENSMUSG00000023977	3	5.83581e-05	-0.566507	0.00196059	-0.601187
	Tesc	ENSMUSG00000029359	2	0.00789254	1.38731	0.000221372	1.95817		Zdhhc23	ENSMUSG00000036304	3	0.0015543	-0.457176	0.00198467	-0.618851
	Slc6a4	ENSMUSG00000020838	2	0.00795544	0.783992	0.00523825	0.952954		Lrrc42	ENSMUSG00000028617	3	0.00264025	-0.511084	0.00199825	-0.62517
	Daam2	ENSMUSG00000040260	2	0.00801446	0.878553	7.89932e-05	1.5642		Dio3os	ENSMUSG00000113581	3	0.291984	-0.16707	0.00202206	-0.832099
	Cyp2s1	ENSMUSG00000040703	2	0.00807957	1.01889	0.00204509	1.29437		Usp2	ENSMUSG00000032010	3	0.00795831	-0.542144	0.00202934	-0.588833
	Ano10	ENSMUSG00000037949	2	0.00809281	0.732227	0.321086	0.342738		Gas2	ENSMUSG00000030498	3	0.0337182	-0.453144	0.00206381	-0.602528
	Ifngr2	ENSMUSG00000022965	2	0.00819842	0.710989	0.000472243	1.53652		Mlana	ENSMUSG00000024806	3	0.921649	-0.00897585	0.00207272	-0.67181
	Hmga2	ENSMUSG00000056758	2	0.00822297	1.1865	0.00361946	1.17784		Lonrf2	ENSMUSG00000048814	3	0.0642896	-0.43859	0.00209359	-0.747683
	Rgn	ENSMUSG00000023070	2	0.0084185	1.03922	0.000283465	1.2481		Mypop	ENSMUSG00000048481	3	0.0475934	-0.371934	0.00211549	-0.695661
	Fbln2	ENSMUSG00000064080	2	0.0085372	1.5864	0.00167327	1.45152		Fmnl1	ENSMUSG00000055805	3	0.0350107	-0.320204	0.00211692	-0.981727
	Serpine2	ENSMUSG00000026249	2	0.0085949	1.39715	5.31208e-05	1.84782		Ptch1	ENSMUSG00000021466	3	0.0490602	-0.308804	0.00216312	-0.65385
	Adhfe1	ENSMUSG00000025911	2	0.00865269	1.02932	0.00455473	0.714547		Slc47a1	ENSMUSG00000010122	3	0.0252748	-0.563786	0.00218037	-0.601224
	Itga11	ENSMUSG00000032243	2	0.00870497	1.60772	0.000707222	1.40005		Pih1d2	ENSMUSG00000000167	3	0.0891558	-0.171493	0.00222795	-0.788151
	Thrsp	ENSMUSG00000035686	2	0.00871865	0.631625	1.08376e-05	1.11464		Zscan2	ENSMUSG00000038797	3	0.24565	-0.105839	0.0022851	-0.600667
	Crip3	ENSMUSG00000023968	2	0.00880029	0.767448	0.00371093	0.523472		Stox1	ENSMUSG00000036923	3	0.525646	-0.154071	0.00232193	-0.638933
	Vnn1	ENSMUSG00000037440	2	0.0091607	1.42792	0.0115777	1.238		Gm960	ENSMUSG00000071691	3	0.0884305	-0.263689	0.00237583	-0.909605
	Chrna6	ENSMUSG00000031491	2	0.00935329	0.597403	0.439321	-0.137742		Rab3gap2	ENSMUSG00000039318	3	8.76756e-05	-0.574244	0.002411	-0.737298
	Tmem200b	ENSMUSG00000070720	2	0.00955514	0.929667	9.25987e-05	1.35238		Pik3r5	ENSMUSG00000020901	3	0.0798058	-0.239924	0.00245261	-0.763677
	Snhg3	ENSMUSG00000085241	2	0.00963491	0.645947	0.925786	-0.0164492		Slc12a5	ENSMUSG00000017740	3	0.059724	-0.34516	0.00246089	-0.84373
	Sox10	ENSMUSG00000033006	2	0.00966149	1.2572	4.85781e-05	1.67003		Dusp26	ENSMUSG00000039661	3	0.00575321	-0.520222	0.00249804	-0.837423
	Rps6ka4	ENSMUSG00000118668	2	0.00979981	0.941351	0.00168752	1.28821		Rassf6	ENSMUSG00000029370	3	0.00147383	-0.521934	0.00258172	-0.729245
	Dusp3	ENSMUSG00000003518	2	0.00987211	0.684479	2.59907e-07	1.65041		Oasl2	ENSMUSG00000029561	3	0.87255	-0.0358315	0.00259466	-1.04793
	B2m	ENSMUSG00000060802	2	0.00996355	0.849241	0.001198	1.22229		Dusp18	ENSMUSG00000047205	3	0.00237854	-0.388458	0.00262626	-0.612041
	Aqp1	ENSMUSG00000004655	2	0.0100445	0.971673	0.00132663	1.42093		Smim24	ENSMUSG00000078439	3	0.00402103	-0.453648	0.00269771	-0.700458
	Tmem44	ENSMUSG00000022537	2	0.0100934	0.673628	4.1374e-05	0.941289		Pik3c3	ENSMUSG00000033628	3	0.00161668	-0.456382	0.00275912	-0.673892
	Cst13	ENSMUSG00000036924	2	0.0101151	0.781942	0.000658901	1.4287		Dpp7	ENSMUSG00000026958	3	0.16466	-0.120229	0.0028376	-0.668771
	Gm536	ENSMUSG00000116597	2	0.0101922	0.80034	0.913694	0.0447007		Tfap2a	ENSMUSG00000021359	3	0.0406139	-0.32721	0.00284724	-0.681472
	Islr	ENSMUSG00000037206	2	0.0102884	1.83316	0.0501741	0.681746		Otud7a	ENSMUSG00000033510	3	0.0773682	-0.157558	0.00289035	-0.809888
	Abtb2	ENSMUSG00000032724	2	0.010371	0.829784	9.20517e-06	1.22813		1700113H08Rik	ENSMUSG00000047129	3	0.421177	-0.226742	0.00291502	-0.804516
	Eda2r	ENSMUSG00000034457	2	0.010374	0.763963	0.0192726	0.75795		Morc1	ENSMUSG00000022652	3	0.00534685	-0.428356	0.00297187	-1.43488
	Gm2a	ENSMUSG00000000594	2	0.0104273	0.609829	0.000358469	1.17232		Tmem106a	ENSMUSG00000034947	3	0.160406	-0.204859	0.0029843	-0.704177
	Nrbp2	ENSMUSG00000075590	2	0.0105469	0.782798	0.000191472	1.16993		Kcnn1	ENSMUSG00000002908	3	0.650407	-0.0362323	0.00301027	-0.682621
	Gm30984	ENSMUSG00000117361	2	0.0106905	0.590622	0.000475276	0.983111		Msh4	ENSMUSG00000005493	3	0.000774724	-0.526694	0.00303946	-0.689703
	Hoxb9	ENSMUSG00000020875	2	0.0107291	0.803061	0.000557149	1.33265		Syngr4	ENSMUSG00000040231	3	0.00238773	-0.409199	0.00321295	-0.734285
	Mybpc3	ENSMUSG00000002100	2	0.0107551	1.21903	4.13745e-05	2.35968		Pole	ENSMUSG00000007080	3	0.0179463	-0.245141	0.00328405	-0.588869
	Gusb	ENSMUSG00000025534	2	0.0107761	0.628183	0.0230783	0.516801		Rassf9	ENSMUSG00000044921	3	0.0253836	-0.384317	0.00336185	-0.585602
	Smpx	ENSMUSG00000041476	2	0.0108108	0.889395	0.000243668	1.58629		Neb	ENSMUSG00000026950	3	0.0443476	-0.449285	0.00338196	-0.586408
	P3h4	ENSMUSG00000006931	2	0.0112025	0.944833	0.000140672	1.59953		Tpmt	ENSMUSG00000021376	3	0.0511185	-0.432812	0.00354791	-0.636584
	Edn1	ENSMUSG00000021367	2	0.0112809	1.00359	0.000117135	1.58165		Mmp9	ENSMUSG00000017737	3	0.333379	-0.318411	0.00377049	-0.997631
	Col8a2	ENSMUSG00000056174	2	0.0113832	0.624397	0.000213819	0.835434		Trim37	ENSMUSG00000018548	3	0.150746	-0.271863	0.00384063	-0.649427
	Trank1	ENSMUSG00000062296	2	0.0113842	0.808653	9.42558e-06	1.38851		Zfp11	ENSMUSG00000051034	3	0.159836	-0.127762	0.00394301	-0.637302
	Scx	ENSMUSG00000034161	2	0.0116623	0.776111	0.000128847	1.28219		Txndc16	ENSMUSG00000021830	3	0.00302215	-0.489796	0.00399485	-0.73423
	Clu	ENSMUSG00000022037	2	0.0118145	1.23343	2.41671e-05	2.34799		Smc1b	ENSMUSG00000022432	3	0.042452	-0.495591	0.0041243	-0.611054
	Padi2	ENSMUSG00000028927	2	0.0118669	1.49805	0.000302906	1.69016		Zmynd12	ENSMUSG00000070806	3	0.881253	0.0168056	0.00424529	-0.653037
	Emx2	ENSMUSG00000043969	2	0.0119612	0.730426	2.50614e-05	1.26496		Tln2	ENSMUSG00000052698	3	0.0175432	-0.249025	0.00428945	-0.668861
	Islr2	ENSMUSG00000051243	2	0.0123435	1.16841	0.000203603	1.77535		Rab29	ENSMUSG00000026433	3	0.0441347	-0.345431	0.0043813	-0.585947
	Morn1	ENSMUSG00000029049	2	0.0123724	0.654775	0.42849	0.127826		Gckr	ENSMUSG00000059434	3	0.0103901	-0.402531	0.00442356	-0.842319
	Sobp	ENSMUSG00000038248	2	0.0124102	0.972941	0.000280331	1.30701		Urb2	ENSMUSG00000031976	3	0.013589	-0.412519	0.00457125	-0.614545
	Plk2	ENSMUSG00000021701	2	0.0124794	0.679937	8.33695e-05	1.10933		Il1rap	ENSMUSG00000022514	3	0.0696453	-0.353537	0.00465532	-0.640257
	Bex2	ENSMUSG00000042750	2	0.0125227	0.995085	0.000122562	1.62818		Nsun6	ENSMUSG00000026707	3	0.00799329	-0.28636	0.00469997	-0.604383
	Tubb2a	ENSMUSG00000058672	2	0.0125967	0.646772	7.48276e-05	1.38127		Jph3	ENSMUSG00000025318	3	0.014727	-0.500334	0.00475915	-0.988938
	Aebp1	ENSMUSG00000020473	2	0.0126044	0.585048	0.0168843	0.526881		Eif4e3	ENSMUSG00000093661	3	0.417233	-0.157179	0.0049391	-0.740149
	Col9a2	ENSMUSG00000028626	2	0.0126641	0.83562	0.000191221	1.29075		Tex21	ENSMUSG00000021056	3	0.0468593	-0.481128	0.00530378	-0.985503
	Hck	ENSMUSG00000003283	2	0.0127603	0.5895	0.00025854	0.763295		Krt24	ENSMUSG00000020913	3	0.511063	-0.11048	0.00532981	-0.792941
	Etd	ENSMUSG00000060967	2	0.0129146	1.39257	0.000702093	2.05443		Slc8a2	ENSMUSG00000030376	3	0.0141471	-0.477119	0.00556654	-1.03311
	Dcaf12l1	ENSMUSG00000045284	2	0.0132456	0.791714	6.56533e-05	0.973126		Npdc1	ENSMUSG00000015094	3	0.506615	-0.0511397	0.00568403	-0.684871
	Stc2	ENSMUSG00000020303	2	0.0134039	1.17917	5.83562e-05	1.6486		Nudt6	ENSMUSG00000050174	3	0.00062258	-0.574321	0.00568625	-0.665959
	Kazald1	ENSMUSG00000025213	2	0.0140235	1.24432	0.000303902	2.04381		Coro1a	ENSMUSG00000030707	3	0.0651731	-0.212118	0.00571293	-1.33753
	Meg3	ENSMUSG00000021268	2	0.0141626	0.831352	3.29568e-06	1.57266		Slc12a1	ENSMUSG00000027202	3	0.0915792	-0.192281	0.00572921	-0.62743
	Slc22a17	ENSMUSG00000022199	2	0.0142684	0.684984	0.000158904	1.4548		Clspn	ENSMUSG00000042489	3	0.00933715	-0.365781	0.00584119	-0.609398
	Rgs11	ENSMUSG00000024186	2	0.0147528	0.791615	0.000223026	1.33615		Pla2g2d	ENSMUSG00000041202	3	0.109349	-0.683765	0.00584584	-0.766267
	Col2a1	ENSMUSG00000022483	2	0.0150717	0.810844	0.00700233	0.877171		Ctns	ENSMUSG00000005949	3	0.0201433	-0.334577	0.00590196	-0.638496
	Nipal1	ENSMUSG00000067219	2	0.0151615	0.810069	0.0035997	0.887158		Impg2	ENSMUSG00000035270	3	0.724963	0.0560934	0.0059858	-0.765201
	Cd200	ENSMUSG00000022661	2	0.0153578	1.08499	0.00168544	1.48876		Fmo5	ENSMUSG00000028088	3	0.543927	-0.106961	0.00631995	-0.586307
	Wfdc10	ENSMUSG00000070529	2	0.015685	0.794928	0.00010366	1.17418		Gpr155	ENSMUSG00000041762	3	0.0125787	-0.564906	0.00636191	-0.759629
	Gjb2	ENSMUSG00000046352	2	0.0165594	1.17012	5.44898e-05	1.71716		Dnah11	ENSMUSG00000018581	3	0.00436259	-0.54837	0.00662785	-0.842895
	Mras	ENSMUSG00000032470	2	0.0171597	0.716683	0.000358175	1.18208		Mroh5	ENSMUSG00000072487	3	0.383035	-0.16881	0.00701616	-0.600532
	Zfp703	ENSMUSG00000085795	2	0.0171657	1.02636	2.77052e-05	1.29966		Etnk1	ENSMUSG00000030275	3	0.00331793	-0.296145	0.00724437	-0.608785
	Cbln4	ENSMUSG00000067578	2	0.0172701	0.775891	0.000152504	1.07881		Atoh8	ENSMUSG00000037621	3	0.142084	-0.167007	0.00745707	-0.738325
	Cyba	ENSMUSG00000006519	2	0.0174747	0.700656	5.83762e-05	1.02159		Rnf212b	ENSMUSG00000112858	3	0.131292	-0.568754	0.00747616	-1.44537
	Serpina5	ENSMUSG00000041550	2	0.0180655	0.878453	7.56916e-07	2.18367		Pnpo	ENSMUSG00000018659	3	0.0199712	-0.319248	0.00759753	-0.651911
	Rgs9bp	ENSMUSG00000056043	2	0.0182038	0.722152	0.00873529	0.587414		Acer1	ENSMUSG00000045019	3	0.121236	-0.278158	0.00782784	-0.663219
	Cldn23	ENSMUSG00000055976	2	0.0183112	1.2959	0.000879209	1.51685		Ccdc150	ENSMUSG00000025983	3	0.20506	-0.240975	0.00785951	-0.699687
	Gstm6	ENSMUSG00000068762	2	0.0184938	0.610328	0.000420824	1.66887		Bcl6	ENSMUSG00000022508	3	0.595013	0.187969	0.00804585	-0.733642
	Masp1	ENSMUSG00000022887	2	0.0189898	0.948168	0.000107981	1.81659		Kcnc2	ENSMUSG00000035681	3	0.913629	-0.0710496	0.00809598	-1.09979
	Tmem117	ENSMUSG00000063296	2	0.0198041	0.685936	0.000143225	1.19303		Sema6b	ENSMUSG00000001227	3	0.000773415	-0.462304	0.00824192	-0.588807
	Cdh23	ENSMUSG00000012819	2	0.0206762	0.606952	5.04609e-05	1.2061		Rfx8	ENSMUSG00000057173	3	0.0122592	-0.498191	0.00837703	-0.751032
	Nfia	ENSMUSG00000028565	2	0.0207223	0.72975	0.00057988	1.23846		Dgki	ENSMUSG00000038665	3	0.378159	0.138309	0.00869626	-0.654956
	S100a11	ENSMUSG00000027907	2	0.0212514	0.721777	0.000539343	1.32921		Igsf3	ENSMUSG00000042035	3	0.423898	-0.0898671	0.00913685	-0.643706
	Ackr4	ENSMUSG00000079355	2	0.0214529	0.635298	0.00443295	1.26912		Dmrtc1b	ENSMUSG00000073027	3	0.368472	-0.211664	0.00930431	-0.820669
	Nnat	ENSMUSG00000067786	2	0.021479	0.836195	0.0131759	0.82208		Tekt1	ENSMUSG00000020799	3	0.371205	-0.293435	0.00952256	-0.902971
	Lct	ENSMUSG00000026354	2	0.0219283	0.627449	0.47038	-0.354903		Btnl5-ps	ENSMUSG00000073420	3	0.116503	-0.290496	0.00956816	-0.600687
	Hexim1	ENSMUSG00000048878	2	0.0223102	0.796	0.00299968	1.01407		Myrip	ENSMUSG00000041794	3	0.682112	-0.0593617	0.00959489	-0.760435
	Scrn2	ENSMUSG00000020877	2	0.0231306	0.610271	9.76136e-05	1.53642		Nkx3-1	ENSMUSG00000022061	3	0.891623	-0.0483146	0.00984013	-0.645408
	Akr1b7	ENSMUSG00000052131	2	0.024035	0.696616	7.99404e-05	1.82753		Casc1	ENSMUSG00000043541	3	0.680419	0.0829882	0.0100155	-0.958495
	Klf6	ENSMUSG00000000078	2	0.0242121	0.615717	0.00112164	1.17359		Pnoc	ENSMUSG00000045731	3	0.00925647	-0.46186	0.010454	-0.653747
	Tceal3	ENSMUSG00000044550	2	0.0251546	0.68875	0.000175516	1.56616		Ndrg2	ENSMUSG00000004558	3	0.0831607	-0.362094	0.0105969	-0.976388
	Cnp	ENSMUSG00000006782	2	0.0252234	0.655799	0.000131527	1.31144		Foxa1	ENSMUSG00000035451	3	0.0589495	-0.41864	0.0113473	-0.721249
	Gm26691	ENSMUSG00000097911	2	0.0252909	1.5801	0.146831	-1.3574		Il33	ENSMUSG00000024810	3	0.261046	-0.379276	0.0114359	-0.920267
	2600006K01Rik	ENSMUSG00000039798	2	0.025347	0.741636	0.00262749	0.689707		Sfi1	ENSMUSG00000023764	3	0.68425	-0.135093	0.0118831	-0.607438
	Vav1	ENSMUSG00000034116	2	0.0253918	0.711107	0.000118869	1.09691		Upb1	ENSMUSG00000033427	3	0.183461	-0.347037	0.0120301	-1.24021
	Mmp2	ENSMUSG00000031740	2	0.0259897	0.674565	0.0033183	1.08527		6330549D23Rik	ENSMUSG00000045327	3	0.308734	-0.121236	0.0124736	-0.626878
	Slc2a13	ENSMUSG00000036298	2	0.0266235	0.634629	0.18328	0.319471		Ikzf2	ENSMUSG00000025997	3	0.415737	-0.216441	0.012495	-0.845157
	Reep2	ENSMUSG00000038555	2	0.0266767	0.59613	0.000315722	1.17619		Cxcl12	ENSMUSG00000061353	3	0.00811214	-0.404308	0.012727	-0.593032
	AU021092	ENSMUSG00000051669	2	0.0273718	0.649775	0.0178328	1.3493		D030028A08Rik	ENSMUSG00000078700	3	0.250782	-0.290814	0.0130411	-0.90502
	Gas6	ENSMUSG00000031451	2	0.0273924	0.593726	7.41124e-05	1.64		Arhgap30	ENSMUSG00000048865	3	0.771949	0.0506508	0.0132737	-0.625617
	Sat2	ENSMUSG00000069835	2	0.0281879	0.810356	0.00789575	0.814465		Got1l1	ENSMUSG00000039720	3	0.177649	-0.25138	0.0132922	-0.631801
	Armcx1	ENSMUSG00000033460	2	0.0284261	0.940349	0.00501717	0.717764		Slc25a27	ENSMUSG00000023912	3	0.0202289	-0.270004	0.0144004	-0.65364
	Fbxo32	ENSMUSG00000022358	2	0.0285067	1.46207	0.0655438	-0.40965		Gzma	ENSMUSG00000023132	3	0.40318	-0.124325	0.014601	-0.980889
	Kitl	ENSMUSG00000019966	2	0.0286208	1.17283	0.000273972	1.40169		Vmn1r4	ENSMUSG00000071893	3	0.0611361	1.26189	0.0155231	-1.6689
	Bmyc	ENSMUSG00000049086	2	0.0293198	0.683204	5.91766e-05	1.51753		Trim5	ENSMUSG00000060441	3	0.254093	-0.275129	0.0163906	-0.636881
	Ifi204	ENSMUSG00000073489	2	0.0294689	1.42092	0.0432253	2.35312		Ar	ENSMUSG00000046532	3	0.121336	-0.223405	0.0164206	-0.852426
	Fbxo4	ENSMUSG00000022184	2	0.0305032	0.645851	2.67812e-05	1.11629		Gm7160	ENSMUSG00000099843	3	0.00117787	-0.562674	0.0164755	-0.699609
	Rab32	ENSMUSG00000019832	2	0.0309371	0.721059	2.73423e-05	0.966943		Rspo4	ENSMUSG00000032852	3	0.853895	-0.0289769	0.0169734	-0.726865
	Ptprv	ENSMUSG00000097993	2	0.0309986	0.719049	0.000271116	1.67538		Piwil1	ENSMUSG00000029423	3	0.0187858	-0.570085	0.0170249	-0.682572
	Loxl3	ENSMUSG00000000693	2	0.0311983	0.909742	0.402487	0.208867		Slc35f3	ENSMUSG00000057060	3	0.107832	-0.381454	0.0170883	-0.919239
	Rab7b	ENSMUSG00000052688	2	0.0323437	1.13586	0.00985353	1.01677		Caps2	ENSMUSG00000035694	3	0.355508	-0.272452	0.0177439	-0.829318
	Rspo2	ENSMUSG00000051920	2	0.0339379	0.981266	0.0577969	-0.926555		Axdnd1	ENSMUSG00000026601	3	0.0411958	-0.178764	0.0186149	-0.832558
	Slc4a3	ENSMUSG00000006576	2	0.0344332	0.828783	0.000327011	1.17187		Apoc2	ENSMUSG00000002992	3	0.0435215	-0.403568	0.0186261	-0.681136
	Scube1	ENSMUSG00000016763	2	0.0348566	0.720748	0.000124993	0.857666		Kcnu1	ENSMUSG00000031576	3	0.294764	0.138801	0.0186309	-0.693244
	Tchh	ENSMUSG00000052415	2	0.0353729	1.01861	0.00300526	1.5233		Trim21	ENSMUSG00000030966	3	0.214501	-0.296463	0.0188577	-0.7444
	Pdia2	ENSMUSG00000024184	2	0.0354069	0.686638	0.00130667	1.22656		Ccdc141	ENSMUSG00000044033	3	0.154645	-0.805206	0.0195036	-0.767579
	Ptprq	ENSMUSG00000035916	2	0.0359717	0.727082	0.832704	0.0782561		Zfp874b	ENSMUSG00000059839	3	0.552377	-0.0633635	0.0205477	-0.701528
	Col4a1	ENSMUSG00000031502	2	0.0368859	0.789738	7.12187e-05	1.42367		Gm1993	ENSMUSG00000073267	3	0.00236958	-0.543926	0.0206925	-0.654675
	Dlk1	ENSMUSG00000040856	2	0.0398138	0.878313	0.000622992	1.40911		Abhd12b	ENSMUSG00000090121	3	0.206029	0.140896	0.0207539	-0.603386
	Ttr	ENSMUSG00000061808	2	0.0408787	0.714827	0.32809	-1.21699		Platr5	ENSMUSG00000097398	3	0.0185209	-0.538433	0.0214911	-0.846279
	Nuak2	ENSMUSG00000009772	2	0.0411081	0.738373	0.00409607	1.19638		Drc1	ENSMUSG00000073102	3	0.532658	-0.181502	0.0221393	-1.49387
	Sparcl1	ENSMUSG00000029309	2	0.0435859	0.889027	0.000743536	1.18795		Fam83a	ENSMUSG00000051225	3	0.00511476	-0.415005	0.0222537	-1.21039
	Odf3b	ENSMUSG00000047394	2	0.0450292	0.729158	0.0175581	0.535522		P2rx3	ENSMUSG00000027071	3	0.431416	-0.170271	0.0224364	-0.869956
	Atf3	ENSMUSG00000026628	2	0.0457706	1.15346	0.000773616	2.43169		Rbm46os	ENSMUSG00000086273	3	0.394811	0.58971	0.0230527	-1.33712
	Mst1r	ENSMUSG00000032584	2	0.0472657	0.811354	0.00287171	1.52071		Tmem217	ENSMUSG00000079580	3	0.00490777	-0.391684	0.0230617	-1.07707
	Tmem176b	ENSMUSG00000029810	2	0.0475214	0.729335	9.97338e-05	1.09386		Pxt1	ENSMUSG00000045378	3	0.0650359	-0.164884	0.0244159	-0.617237
	Etnk2	ENSMUSG00000070644	2	0.0495101	0.612012	0.000198654	1.51253		Gbp3	ENSMUSG00000028268	3	0.800895	0.0875433	0.0256383	-0.894782
	App	ENSMUSG00000022892	2	0.0497931	0.634374	5.05997e-05	1.69361		Gm9926	ENSMUSG00000118376	3	0.279336	0.329371	0.0257833	-0.695629
	Gsta4	ENSMUSG00000032348	2	0.00208994	0.536687	1.03882e-06	1.27863		Tstd1	ENSMUSG00000103711	3	0.377517	0.0929568	0.0258649	-0.661628
	Spink4	ENSMUSG00000028415	2	0.000434863	0.537633	2.01309e-06	1.38189		Bean1	ENSMUSG00000031872	3	0.495719	-0.163452	0.026166	-1.38603
	Rnase4	ENSMUSG00000021876	2	0.0422156	0.545897	2.04573e-06	1.15347		Calr3	ENSMUSG00000019732	3	0.0049227	-0.519658	0.0262269	-0.851453
	Serpina3j	ENSMUSG00000079013	2	0.343239	-0.483328	2.77614e-06	1.39925		E230025N22Rik	ENSMUSG00000044719	3	0.136371	-0.242729	0.026369	-0.870688
	Zbed3	ENSMUSG00000041995	2	0.00643082	0.554696	3.4514e-06	1.25825		Gm10375	ENSMUSG00000095528	3	0.663829	0.192756	0.0269863	-1.09937
	1810062G17Rik	ENSMUSG00000027713	2	0.148288	0.503757	6.86591e-06	1.504		4833411C07Rik	ENSMUSG00000109089	3	0.256452	-0.240855	0.0279347	-0.699349
	Magee1	ENSMUSG00000031227	2	0.436023	0.211762	7.09613e-06	0.872376		Kcnj3	ENSMUSG00000026824	3	0.0523354	0.838179	0.0315952	-1.00373
	AA414768	ENSMUSG00000083307	2	0.00210112	0.573378	7.71485e-06	1.06934		Abcb6	ENSMUSG00000026198	3	0.00155865	-0.500945	0.0324113	-0.671708
	Olfml2b	ENSMUSG00000038463	2	0.0648401	0.731788	8.06716e-06	1.23726		Cped1	ENSMUSG00000062980	3	0.0579056	-0.814831	0.0334545	-0.864618
	Atp6v0e	ENSMUSG00000015575	2	0.00143426	0.460854	8.31249e-06	0.859955		9630041A04Rik	ENSMUSG00000057710	3	0.031673	-0.515061	0.0337369	-0.836978
	Fuom	ENSMUSG00000025466	2	0.00757434	0.375295	8.36406e-06	0.89399		Izumo1	ENSMUSG00000064158	3	0.461488	-0.248143	0.0339526	-0.953298
	Ankrd63	ENSMUSG00000078137	2	0.106123	0.474774	8.55277e-06	1.18456		Ccdc106	ENSMUSG00000035228	3	0.0238973	-0.436846	0.034329	-0.698782
	Mirg	ENSMUSG00000097391	2	0.119909	0.417224	8.87003e-06	1.26044		Vwf	ENSMUSG00000001930	3	0.717029	0.157161	0.0343299	-1.14693
	Plxna4	ENSMUSG00000029765	2	0.0802083	0.666006	9.19339e-06	1.27901		Pla2g7	ENSMUSG00000023913	3	0.00331648	-0.513779	0.0368021	-0.652186
	Elk3	ENSMUSG00000008398	2	0.0322244	0.499571	9.42069e-06	0.986513		1700111N16Rik	ENSMUSG00000100511	3	0.0815706	-0.28526	0.0380264	-1.14555
	Itprip	ENSMUSG00000117975	2	0.184744	0.20851	1.02469e-05	1.11439		Fam183b	ENSMUSG00000049154	3	0.00127697	-0.541595	0.0404849	-0.891513
	Nt5c3b	ENSMUSG00000017176	2	0.00946348	0.528722	1.25942e-05	1.0476		Gbp2	ENSMUSG00000028270	3	0.0176714	0.394941	0.0414389	-1.1533
	Cfi	ENSMUSG00000058952	2	0.0840862	0.241788	1.28953e-05	1.70204		Gm38398	ENSMUSG00000111774	3	0.00493545	-0.516311	0.0415151	-0.683293
	Mycbpap	ENSMUSG00000039110	2	0.0122605	0.5203	1.34837e-05	1.01221		Zfp334	ENSMUSG00000017667	3	0.0496939	-0.480959	0.0415625	-0.843806
	Rin3	ENSMUSG00000044456	2	0.00185508	0.575203	1.51976e-05	0.870737		1700029M20Rik	ENSMUSG00000086788	3	0.813164	0.0308482	0.0425312	-1.01446
	Npm2	ENSMUSG00000047911	2	0.156411	0.378105	1.62233e-05	0.943474		Syce1l	ENSMUSG00000033409	3	0.686786	-0.114248	0.0438588	-1.1101
	Dcbld1	ENSMUSG00000019891	2	0.00516499	0.546353	1.6342e-05	1.39533		A630050E04Rik	ENSMUSG00000085387	3	0.689188	-0.2128	0.0481634	-0.784402
	Svil	ENSMUSG00000024236	2	0.048113	0.452074	1.70345e-05	1.13274		Ssu2	ENSMUSG00000034387	4	6.33899e-06	-1.42919	0.000253195	-1.6332
	Dhrs3	ENSMUSG00000066026	2	0.00520096	0.441709	1.73635e-05	1.15575		Igfbp1	ENSMUSG00000020429	4	7.08854e-06	-0.980898	0.161278	0.36745
	Ssr2	ENSMUSG00000041355	2	0.000250906	0.471961	1.73707e-05	0.77455		Ripk3	ENSMUSG00000022221	4	1.48295e-05	-1.13903	0.273594	0.311768
	Rasgef1b	ENSMUSG00000089809	2	0.0794169	0.494458	1.7645e-05	1.12375		Rps6ka5	ENSMUSG00000021180	4	1.54121e-05	-0.92612	0.000961964	-0.651342
	Rnf207	ENSMUSG00000058498	2	0.0121301	0.488856	1.95886e-05	1.01341		Cdx1	ENSMUSG00000024619	4	1.69929e-05	-0.800399	0.0157053	-0.390284
	Vldlr	ENSMUSG00000024924	2	0.934964	0.019401	2.11248e-05	0.912517		Six2	ENSMUSG00000024134	4	1.82202e-05	-1.11203	0.000447339	-1.22208
	Pdgfc	ENSMUSG00000028019	2	0.00148422	0.442798	2.12407e-05	1.37852		Fgd6	ENSMUSG00000020021	4	2.31638e-05	-0.841462	5.31828e-05	-0.898682
	Klhdc8b	ENSMUSG00000032609	2	0.02494	0.349187	2.14621e-05	1.03163		Nmt2	ENSMUSG00000026643	4	2.5282e-05	-0.681249	0.000226542	-0.692099
	Samd4	ENSMUSG00000021838	2	0.622574	0.18441	2.25327e-05	1.62744		Tex37	ENSMUSG00000051896	4	2.83717e-05	-0.900765	0.000183056	-0.625382
	Nr4a1	ENSMUSG00000023034	2	0.018023	0.523293	2.3095e-05	1.25457		Galnt15	ENSMUSG00000021903	4	2.93533e-05	-0.823834	0.0929406	-0.678111
	Coro2b	ENSMUSG00000041729	2	0.0201627	0.270002	2.44869e-05	1.02713		Nfatc1	ENSMUSG00000033016	4	3.23313e-05	-0.939301	0.00339075	-0.656248
	Gm9908	ENSMUSG00000110409	2	0.208888	0.242804	2.52785e-05	0.807355		Nkx6-2	ENSMUSG00000041309	4	3.38137e-05	-0.71175	0.0163414	-0.5047
	Capns1	ENSMUSG00000001794	2	0.000787407	0.515329	2.55026e-05	0.922425		Prkch	ENSMUSG00000021108	4	3.41454e-05	-1.22695	0.0198066	-0.553479
	Pard6g	ENSMUSG00000056214	2	0.0554703	0.517892	2.55964e-05	1.05881		Rnase6	ENSMUSG00000021880	4	4.02743e-05	-1.14907	0.692768	-0.152622
	Gm15867	ENSMUSG00000089812	2	0.245547	0.257057	2.56954e-05	0.835298		Kcnip3	ENSMUSG00000079056	4	4.13176e-05	-0.993097	0.00287234	-0.612445
	Cxadr	ENSMUSG00000022865	2	0.0402821	0.532835	2.64972e-05	1.21424		Sdc3	ENSMUSG00000025743	4	4.14604e-05	-0.879756	0.000104064	-1.50251
	Ptges3l	ENSMUSG00000097487	2	0.0190233	0.352847	2.6853e-05	1.04297		Zfp385b	ENSMUSG00000027016	4	4.63052e-05	-1.00809	0.00111342	-1.19638
	Epdr1	ENSMUSG00000002808	2	0.112059	-0.536901	2.69884e-05	0.929438		Dpf3	ENSMUSG00000021221	4	4.751e-05	-0.790389	0.00647873	-0.54781
	Tmem98	ENSMUSG00000035413	2	0.183301	0.151715	2.8387e-05	0.893901		Rab11fip1	ENSMUSG00000031488	4	4.87254e-05	-0.812855	0.00169428	-0.684805
	Chka	ENSMUSG00000024843	2	0.0590826	0.355214	2.93043e-05	0.811597		Cbln1	ENSMUSG00000031654	4	5.9246e-05	-0.985092	1.77976e-06	-1.30929
	Itga3	ENSMUSG00000001507	2	0.0470656	0.175979	2.94178e-05	0.903652		Recql	ENSMUSG00000030243	4	6.84958e-05	-0.750714	0.00118946	-0.697997
	Tpm4	ENSMUSG00000031799	2	0.00876853	0.531951	3.11553e-05	1.28395		Aifm2	ENSMUSG00000020085	4	9.39489e-05	-0.588847	0.00024271	-0.733974
	Arxes2	ENSMUSG00000048040	2	0.000514626	0.524527	3.12563e-05	0.858734		Lrch2	ENSMUSG00000031290	4	9.78833e-05	-0.785838	0.0045544	-0.362146
	Osbpl5	ENSMUSG00000037606	2	0.0366692	0.410002	3.17864e-05	1.28073		Pus7l	ENSMUSG00000033356	4	9.8669e-05	-0.897687	0.00025012	-0.87803
	Kcnk13	ENSMUSG00000045404	2	0.257761	0.234683	3.2877e-05	0.796009		Kcng1	ENSMUSG00000074575	4	0.000111946	-0.76825	0.000637082	-0.802083
	Cebpb	ENSMUSG00000056501	2	0.000644989	0.43899	3.39382e-05	0.782816		S100pbp	ENSMUSG00000040928	4	0.000115385	-0.68508	0.00330132	-0.579793
	Dnah10	ENSMUSG00000038011	2	0.0201102	0.433598	3.40013e-05	0.920184		Lrrn4	ENSMUSG00000043110	4	0.000120477	-0.639021	0.000975228	-1.02629
	Arhgef4	ENSMUSG00000037509	2	0.0195148	0.56385	3.41384e-05	1.61794		Clgn	ENSMUSG00000002190	4	0.000120853	-0.952841	0.0044646	-0.80717
	Vamp2	ENSMUSG00000020894	2	0.0215877	0.503226	3.57626e-05	0.685845		Rilpl1	ENSMUSG00000029392	4	0.000123861	-0.607631	0.00806252	-0.342357
	Armcx6	ENSMUSG00000050394	2	0.298788	0.0814868	3.66725e-05	1.05087		Dnah12	ENSMUSG00000021879	4	0.000184022	-0.65886	0.00188256	-0.63981
	Prrx2	ENSMUSG00000039476	2	0.859041	0.0169701	3.6971e-05	0.955397		Gm4297	ENSMUSG00000081218	4	0.000189138	-0.733128	0.177095	-0.228134
	Fah	ENSMUSG00000030630	2	0.144585	0.342787	3.7135e-05	0.81969		Olfr187	ENSMUSG00000043357	4	0.000199569	-0.744276	0.014429	-0.531773
	Manba	ENSMUSG00000028164	2	0.0117857	0.41923	3.73836e-05	0.94574		Polr3gl	ENSMUSG00000028104	4	0.000252032	-0.717618	5.15662e-05	-0.829114
	Sardh	ENSMUSG00000009614	2	0.353008	0.167551	3.74836e-05	0.799166		Pla2g10os	ENSMUSG00000086550	4	0.00025841	-0.654201	0.151989	-0.427782
	Klk1b22	ENSMUSG00000060177	2	0.789136	-0.0364706	3.8132e-05	0.765326		Stard8	ENSMUSG00000031216	4	0.000373092	-0.63045	0.00116318	-0.909836
	Klk1b27	ENSMUSG00000063177	2	0.593281	0.28874	3.85177e-05	0.706649		Pde6b	ENSMUSG00000029491	4	0.000394626	-0.954392	0.000330753	-1.35633
	Mef2a	ENSMUSG00000030557	2	0.159899	0.124335	3.88212e-05	0.704887		Cdh9	ENSMUSG00000025370	4	0.000405406	-0.611003	0.00653021	-0.467545
	Mertk	ENSMUSG00000014361	2	0.048165	0.387289	3.91492e-05	1.04906		AW551984	ENSMUSG00000038112	4	0.000437415	-0.817388	0.459399	-0.131635
	1700001K23Rik	ENSMUSG00000118314	2	0.131299	0.39332	3.92266e-05	0.643148		Hhatl	ENSMUSG00000032523	4	0.000498612	-0.643639	0.499581	-0.206366
	Tma7	ENSMUSG00000091537	2	0.0196327	0.25459	3.94617e-05	0.748501		2310039L15Rik	ENSMUSG00000100550	4	0.000500935	-1.09053	0.0160695	-0.649879
	Gpsm1	ENSMUSG00000026930	2	0.000580288	0.472998	3.94646e-05	0.677717		Stxbp1	ENSMUSG00000026797	4	0.000509293	-0.602757	0.000198343	-0.84605
	Copz2	ENSMUSG00000018672	2	0.222669	0.114924	3.96957e-05	0.710434		Sh3bgr	ENSMUSG00000040666	4	0.00051922	-0.701903	0.0300337	-0.282441
	Serinc1	ENSMUSG00000019877	2	0.003211	0.381694	3.99377e-05	0.736189		Lrrc34	ENSMUSG00000027702	4	0.000664973	-0.904497	8.30249e-05	-0.910222
	Rnpepl1	ENSMUSG00000026269	2	0.000363826	0.552654	4.00099e-05	0.932269		Rbl1	ENSMUSG00000027641	4	0.000722784	-0.68458	0.39117	0.117881
	Asb2	ENSMUSG00000021200	2	0.785522	-0.0298808	4.13403e-05	1.04621		Plxdc2	ENSMUSG00000026748	4	0.0007539	-0.588008	0.451778	0.130912
	Efnb1	ENSMUSG00000031217	2	0.110089	0.174875	4.4631e-05	0.751645		Arhgef33	ENSMUSG00000054901	4	0.000812295	-0.609946	0.000439715	-0.677966
	Bok	ENSMUSG00000026278	2	0.0552151	0.363395	4.67199e-05	1.09945		Pitx1	ENSMUSG00000021506	4	0.000816342	-0.806572	0.0476816	-0.361938
	Rasl11a	ENSMUSG00000029641	2	0.0467139	-0.210275	4.67843e-05	0.695609		Ddx21	ENSMUSG00000020075	4	0.00082981	-0.664898	0.00680473	-0.702701
	Dnlz	ENSMUSG00000075467	2	0.000625004	0.558464	4.6847e-05	0.654995		Col5a3	ENSMUSG00000004098	4	0.000837903	-0.645864	0.00178776	-0.814916
	Obsl1	ENSMUSG00000026211	2	0.012209	0.274794	4.78763e-05	0.828892		Lix1l	ENSMUSG00000049288	4	0.000841707	-0.612579	0.00033629	-0.714133
	G0s2	ENSMUSG00000009633	2	0.670757	-0.0889537	4.80045e-05	1.34932		Shq1	ENSMUSG00000035378	4	0.000882168	-0.673652	0.00324114	-0.69151
	Pea15a	ENSMUSG00000013698	2	0.00297901	0.572692	4.98436e-05	1.13291		Vill	ENSMUSG00000038775	4	0.000953565	-0.620328	0.0353762	-0.97653
	Trim2	ENSMUSG00000027993	2	0.00220263	0.376229	5.04006e-05	1.20997		Dapl1	ENSMUSG00000026989	4	0.000970471	-0.813339	0.0029369	-0.90903
	Fgf18	ENSMUSG00000057967	2	0.121783	0.527433	5.08288e-05	0.97917		Crmp1	ENSMUSG00000029121	4	0.000985496	-0.724244	0.563989	-0.104815
	Gpc1	ENSMUSG00000034220	2	0.00504107	0.349408	5.10571e-05	0.988784		Cacna1g	ENSMUSG00000020866	4	0.00100149	-0.673502	0.475144	0.126046
	Mfsd2a	ENSMUSG00000028655	2	0.493516	0.125387	5.11459e-05	0.886048		Stmn2	ENSMUSG00000027500	4	0.00102287	-1.0366	2.99796e-05	-1.24823
	Map4k1	ENSMUSG00000037337	2	0.241606	0.131927	5.17995e-05	0.797384		Irx1	ENSMUSG00000060969	4	0.00102484	-0.696741	0.719245	0.0633364
	Tox	ENSMUSG00000041272	2	0.836877	0.0492921	5.22053e-05	1.17148		Tgfb2	ENSMUSG00000039239	4	0.00113972	-0.650413	0.541671	-0.155485
	Rhob	ENSMUSG00000054364	2	0.0305244	0.409822	5.29272e-05	1.00544		S100a14	ENSMUSG00000042306	4	0.00119019	-0.860397	0.0308842	-0.362243
	Hes6	ENSMUSG00000067071	2	0.0550658	0.203462	5.35239e-05	1.12797		Gm7644	ENSMUSG00000114553	4	0.00123987	-0.667031	0.0190459	-0.547027
	Mafb	ENSMUSG00000074622	2	0.00507332	0.486676	5.42325e-05	1.03264		Vax1	ENSMUSG00000006270	4	0.00124006	-0.613199	0.201997	0.244786
	Epha7	ENSMUSG00000028289	2	0.0874691	0.245397	5.84347e-05	1.11576		Cds1	ENSMUSG00000029330	4	0.00128106	-0.614077	0.0183262	-0.570001
	Sned1	ENSMUSG00000047793	2	0.72993	-0.136548	6.03079e-05	0.859439		Ttc29	ENSMUSG00000037101	4	0.00132469	-0.743981	0.430067	-0.111232
	Ehf	ENSMUSG00000012350	2	0.239278	-0.272887	6.11752e-05	0.808149		Dnajc22	ENSMUSG00000038009	4	0.00134118	-0.827017	0.540219	0.120762
	Atp6v0c	ENSMUSG00000024121	2	0.000315954	0.438235	6.37282e-05	0.753428		Dusp10	ENSMUSG00000039384	4	0.0013546	-1.0447	0.380509	-0.137002
	Sms	ENSMUSG00000071708	2	0.000833419	0.429384	6.40643e-05	0.705969		Cry1	ENSMUSG00000020038	4	0.00135699	-0.689492	0.00306909	-0.454141
	Slco3a1	ENSMUSG00000025790	2	0.0804484	0.547823	6.43854e-05	1.56046		Nid1	ENSMUSG00000005397	4	0.00146805	-0.764331	0.143202	0.24736
	Hs6st1	ENSMUSG00000045216	2	0.00470736	0.453296	6.52163e-05	0.802756		Crem	ENSMUSG00000063889	4	0.00165569	-0.6006	0.0639012	-0.363333
	Abracl	ENSMUSG00000078453	2	0.263248	-0.104586	6.58906e-05	1.09971		Myh8	ENSMUSG00000055775	4	0.00166774	-0.622256	0.356712	0.132752
	Ppp4r4	ENSMUSG00000021209	2	0.00612903	0.421658	6.65639e-05	0.930235		Hoxa10	ENSMUSG00000000938	4	0.00167907	-0.710473	0.044039	-0.666589
	Cldn6	ENSMUSG00000023906	2	0.0270453	0.368312	6.77593e-05	1.16683		Hrh1	ENSMUSG00000053004	4	0.0017458	-0.808023	4.43272e-06	-1.07078
	Ywhah	ENSMUSG00000018965	2	0.000437929	0.494688	6.90189e-05	0.74822		Gm2990	ENSMUSG00000097794	4	0.00181682	-0.686798	0.0302283	-0.442923
	Rtn4rl1	ENSMUSG00000045287	2	0.799655	0.0442675	6.99975e-05	1.48094		Cabp2	ENSMUSG00000024857	4	0.00183412	-0.603738	0.00328849	-0.287458
	Ltbr	ENSMUSG00000030339	2	0.00321606	0.404248	7.03671e-05	1.15289		Rcan2	ENSMUSG00000039601	4	0.00186577	-0.833998	0.09436	-0.832744
	S100a1	ENSMUSG00000044080	2	0.249289	0.307753	7.09326e-05	0.708685		Prr15	ENSMUSG00000045725	4	0.00187555	-0.89976	0.00751822	0.895093
	Emilin3	ENSMUSG00000050700	2	0.0861341	0.362017	7.18373e-05	1.56333		Aldoc	ENSMUSG00000017390	4	0.00190961	-0.606007	0.0331143	-0.398966
	Pmvk	ENSMUSG00000027952	2	0.000207533	0.467207	7.20354e-05	0.732991		Pi16	ENSMUSG00000024011	4	0.0023342	-0.630908	0.701906	0.0614071
	Rgp1	ENSMUSG00000028468	2	0.000500097	0.437233	7.25049e-05	0.676168		Olfr1154	ENSMUSG00000075146	4	0.00233794	-2.47073	0.172906	-1.21317
	Slc22a23	ENSMUSG00000038267	2	0.000632138	0.433572	7.25986e-05	0.934083		Six3os1	ENSMUSG00000093460	4	0.00259447	-1.01914	0.0797034	-1.03811
	Fgf5	ENSMUSG00000029337	2	0.0903214	-0.308739	7.30099e-05	0.947414		1700031L13Rik	ENSMUSG00000099863	4	0.00261477	-0.933768	0.000491872	-0.568291
	Krt12	ENSMUSG00000020912	2	0.0496827	-0.540122	7.30801e-05	1.14397		Cxcl14	ENSMUSG00000021508	4	0.0027206	-0.597719	0.372723	0.131011
	Ms4a10	ENSMUSG00000024731	2	0.825721	0.0560283	7.51145e-05	1.13861		Arhgap19	ENSMUSG00000025154	4	0.00307911	-0.654221	0.0210257	-0.488928
	Trpm4	ENSMUSG00000038260	2	0.00714522	0.425978	7.55951e-05	0.864541		Ppm1j	ENSMUSG00000002228	4	0.00329262	-0.590197	0.000183487	-0.702745
	Mid2	ENSMUSG00000000266	2	0.0110473	0.479121	7.78866e-05	1.06306		Ehd3	ENSMUSG00000024065	4	0.00333276	-0.591631	0.949798	-0.0156252
	P2rx4	ENSMUSG00000029470	2	0.0353722	0.364284	7.86903e-05	1.42272		Gsc	ENSMUSG00000021095	4	0.00339299	-0.785034	0.236385	-0.338302
	Zfp275	ENSMUSG00000031365	2	0.0799162	0.159782	7.8882e-05	0.676321		Krt27	ENSMUSG00000017588	4	0.00354165	-0.766731	0.00308895	-0.899971
	Cadps	ENSMUSG00000054423	2	0.338432	0.513873	7.97081e-05	1.44571		C330024D21Rik	ENSMUSG00000107385	4	0.00378974	-0.833	0.24337	-0.488568
	Tmem144	ENSMUSG00000027956	2	0.7399	0.109027	7.98424e-05	1.44057		Dab1	ENSMUSG00000028519	4	0.00384124	-0.669143	0.0930332	0.231561
	Rfng	ENSMUSG00000025158	2	0.00470883	0.437062	8.01619e-05	0.726148		Rgs17	ENSMUSG00000019775	4	0.00391764	-0.79761	8.90565e-05	-0.811376
	Rnd2	ENSMUSG00000001313	2	0.0466888	0.295216	8.03614e-05	1.08667		Olfr229	ENSMUSG00000095390	4	0.00413656	-0.968094	0.461436	0.259942
	Fate1	ENSMUSG00000053593	2	0.418122	0.475185	8.2111e-05	1.51048		1700018L02Rik	ENSMUSG00000100075	4	0.00423573	-1.42669	0.547948	0.128976
	Cldn5	ENSMUSG00000041378	2	0.00373686	0.346872	8.2426e-05	0.600382		Grik2	ENSMUSG00000056073	4	0.00488425	-0.817425	0.331172	-0.302993
	Arhgap18	ENSMUSG00000039031	2	0.92652	0.0167678	8.28519e-05	0.636241		Myh6	ENSMUSG00000040752	4	0.00516825	-0.70465	0.000444273	1.49006
	Cryl1	ENSMUSG00000021947	2	0.173582	0.168606	8.42888e-05	0.858267		1700010D01Rik	ENSMUSG00000071721	4	0.00547227	-0.774051	0.0261712	-0.363624
	Jdp2	ENSMUSG00000034271	2	0.050436	0.495987	8.43166e-05	0.92122		Gm26651	ENSMUSG00000097495	4	0.0058679	-0.733155	0.382384	-0.249201
	Tnfrsf12a	ENSMUSG00000023905	2	0.14016	0.38581	8.75582e-05	1.35017		S100a6	ENSMUSG00000001025	4	0.00590976	-0.67959	0.00251663	-0.890707
	Gins2	ENSMUSG00000031821	2	0.0999547	0.15418	8.8768e-05	0.831139		Syt5	ENSMUSG00000004961	4	0.00600876	-0.644703	0.0113932	-0.558851
	Txndc15	ENSMUSG00000021497	2	0.000694546	0.525902	9.00503e-05	0.700677		Dnal1	ENSMUSG00000042523	4	0.00607222	-0.601428	0.942011	0.0305198
	Mmd2	ENSMUSG00000039533	2	0.284551	0.895089	9.06442e-05	1.75693		Dnah2os	ENSMUSG00000086591	4	0.00621692	-0.891147	0.955262	-0.02143
	Blvrb	ENSMUSG00000040466	2	0.00834997	0.316513	9.13057e-05	0.806402		Insm2	ENSMUSG00000045440	4	0.00629235	-0.882745	0.799263	-0.0351732
	Fgf15	ENSMUSG00000031073	2	0.469083	-0.337663	9.16393e-05	1.59103		1700027F06Rik	ENSMUSG00000107737	4	0.00630422	-0.640376	0.915304	-0.0173159
	Fstl4	ENSMUSG00000036264	2	0.0975946	0.262849	9.50502e-05	0.735006		Phlda2	ENSMUSG00000010760	4	0.00635586	-0.615408	0.0287634	-0.247867
	Spata2l	ENSMUSG00000033594	2	0.805458	0.0582969	9.56255e-05	0.947352		Rsph14	ENSMUSG00000009070	4	0.00636722	-0.953515	0.330023	-0.425542
	Nav1	ENSMUSG00000009418	2	0.000797872	0.457964	9.58116e-05	0.861533		Trim34b	ENSMUSG00000090215	4	0.00662061	-1.29327	0.0616305	-0.491272
	Spin2c	ENSMUSG00000046550	2	0.0151335	0.332006	9.61105e-05	0.828919		Arid3c	ENSMUSG00000066224	4	0.00681124	-0.636977	0.11299	-0.373768
	Smim1	ENSMUSG00000078350	2	0.133527	0.487072	9.67252e-05	1.32996		Ush1c	ENSMUSG00000030838	4	0.00722117	-0.598829	0.265538	-0.208007
	Rerg	ENSMUSG00000030222	2	0.0469115	0.41547	9.75803e-05	1.40653		Mpped1	ENSMUSG00000041708	4	0.00727589	-0.598947	0.00509041	-1.0585
	Sowahb	ENSMUSG00000045314	2	0.33569	0.252814	9.88094e-05	1.368		Gm32688	ENSMUSG00000111531	4	0.00736398	-0.604723	0.462663	-0.283367
	Greb1	ENSMUSG00000036523	2	0.00804952	0.568879	9.88692e-05	1.06697		Klk8	ENSMUSG00000064023	4	0.00766103	-0.59482	9.39538e-05	-0.641862
	Thra	ENSMUSG00000058756	2	0.0396588	0.476221	9.90667e-05	0.883852		Irf8	ENSMUSG00000041515	4	0.00793333	-0.637184	0.046098	-0.560892
	Slc22a15	ENSMUSG00000033147	2	0.482059	0.127119	0.000100934	1.22279		Tmem38b	ENSMUSG00000028420	4	0.0084614	-0.758063	0.0433072	-0.434346
	Arhgef40	ENSMUSG00000004562	2	0.0252725	0.506712	0.000101091	1.25369		Chdh	ENSMUSG00000015970	4	0.00891142	-0.619123	0.243071	-0.46765
	Insig2	ENSMUSG00000003721	2	0.00457325	0.361912	0.000101486	0.59771		Oas1a	ENSMUSG00000052776	4	0.00939041	-0.590011	0.422177	0.144738
	Xpnpep1	ENSMUSG00000025027	2	0.000435472	0.498897	0.000101596	0.695665		Gpr182	ENSMUSG00000058396	4	0.00960876	-0.706096	0.423894	0.175719
	Fzd9	ENSMUSG00000049551	2	0.242322	0.201185	0.000102801	0.886041		Dach2	ENSMUSG00000025592	4	0.00983753	-1.53682	0.680428	0.536085
	Ctsl	ENSMUSG00000021477	2	0.1513	0.230803	0.000106555	1.70484		0610040J01Rik	ENSMUSG00000060512	4	0.0128747	-0.806638	0.0235467	-0.404896
	Hsbp1	ENSMUSG00000031839	2	0.000309993	0.442766	0.00010706	0.614065		E330018M18Rik	ENSMUSG00000110264	4	0.0139021	-0.630784	0.14618	-0.304707
	Ripk1	ENSMUSG00000021408	2	0.000128414	0.564296	0.000107088	0.651158		Calml4	ENSMUSG00000032246	4	0.0160014	-0.595293	0.3361	0.130492
	Lpar4	ENSMUSG00000049929	2	0.673218	0.128969	0.000107777	0.874335		1700029M03Rik	ENSMUSG00000101189	4	0.0193545	-1.18839	0.465642	-0.196096
	Nt5c	ENSMUSG00000020736	2	0.151193	0.191686	0.000108653	1.05333		Ttll9	ENSMUSG00000074673	4	0.0193648	-0.60092	0.180776	0.28095
	Vhl	ENSMUSG00000033933	2	0.00696634	0.25248	0.000109417	0.59143		Gm6760	ENSMUSG00000079579	4	0.0221912	-2.11955	0.0930417	0.737582
	Acoxl	ENSMUSG00000027380	2	0.0241092	0.322999	0.000110676	0.905879		Trim60	ENSMUSG00000053490	4	0.0239737	-1.5481	0.793761	0.0762153
	Ctsk	ENSMUSG00000028111	2	0.510847	0.252662	0.000113579	1.18302		Timp4	ENSMUSG00000030317	4	0.0263565	-0.838466	0.816948	-0.0562118
	Gng10	ENSMUSG00000038607	2	0.683868	0.097513	0.000115214	0.722098		Cyp2j9	ENSMUSG00000015224	4	0.0266118	-0.661357	0.702113	0.170055
	Tsc22d1	ENSMUSG00000022010	2	0.00148804	0.550667	0.000116033	0.859593		8430423G03Rik	ENSMUSG00000079069	4	0.0276702	-0.654631	0.933704	0.0260279
	Cidea	ENSMUSG00000024526	2	0.122794	0.356999	0.000116982	0.918104		Trmt1l	ENSMUSG00000053286	4	0.0279026	-0.616108	0.239856	-0.395209
	Hdac10	ENSMUSG00000062906	2	0.00641194	0.494797	0.000118694	0.905062		Cyp4f14	ENSMUSG00000024292	4	0.0335593	-0.804351	0.747886	-0.105486
	Tceal5	ENSMUSG00000054034	2	0.103502	0.433883	0.000119119	1.02886		Kir3dl1	ENSMUSG00000031424	4	0.0349784	-1.02437	0.450538	-0.558146
	Plxnb2	ENSMUSG00000036606	2	0.00683598	0.424808	0.000120303	1.00154		Meox1	ENSMUSG00000001493	4	0.0370173	-0.738336	0.329377	-0.599244
	Lefty2	ENSMUSG00000066652	2	0.00458952	0.411678	0.000120472	0.926106		Tunar	ENSMUSG00000097929	4	0.0384742	-0.67758	0.0644435	-0.787436
	Tmem37	ENSMUSG00000050777	2	0.0108698	0.227358	0.000122751	0.617696		Pla2g12b	ENSMUSG00000009646	4	0.0388292	-0.999695	0.15095	-0.402085
	Sft2d3	ENSMUSG00000044982	2	0.00581267	0.372871	0.000124462	0.594885		Ramp3	ENSMUSG00000041046	4	0.0439048	-0.605705	0.050397	-0.463366
	Pkdcc	ENSMUSG00000024247	2	0.024714	0.31376	0.000125411	0.794568		Svop	ENSMUSG00000042078	4	0.0486066	-0.727764	0.0875444	0.384304
	Hpcal1	ENSMUSG00000071379	2	0.000711961	0.552631	0.000125517	0.717344		Lef1	ENSMUSG00000027985	4	0.000259844	-0.516309	1.99121e-05	-0.761428
	Tcf7l1	ENSMUSG00000055799	2	0.00231515	0.379316	0.00012847	0.852451		Rapgef3	ENSMUSG00000022469	4	0.0222402	-0.263657	2.87855e-05	-0.77775
	Lsr	ENSMUSG00000001247	2	0.242045	0.120584	0.000129746	0.820729		Enpp4	ENSMUSG00000023961	4	0.00265349	-0.525902	4.44181e-05	-1.0746
	Pdzd11	ENSMUSG00000015668	2	0.000214535	0.519444	0.000130316	0.647938		Ttc37	ENSMUSG00000033991	4	0.00135128	-0.45904	5.57502e-05	-0.590636
	Dpp6	ENSMUSG00000061576	2	0.0713321	0.292838	0.000130911	0.732101		Mtmr7	ENSMUSG00000039431	4	0.00568742	-0.359723	7.33009e-05	-0.598602
	C1ra	ENSMUSG00000055172	2	0.57581	0.114712	0.000132281	1.25285		Rnf214	ENSMUSG00000042790	4	0.000396393	-0.546159	0.000102015	-0.706329
	E330021D16Rik	ENSMUSG00000045291	2	0.00176278	0.446835	0.000132884	0.897817		Aspg	ENSMUSG00000037686	4	0.701264	-0.0708452	0.000121813	-0.770708
	Traf3ip2	ENSMUSG00000019842	2	0.029033	0.357105	0.000133824	0.750269		Anpep	ENSMUSG00000039062	4	0.362343	-0.11135	0.000122886	-0.721349
	Mmp23	ENSMUSG00000029061	2	0.0225641	0.556544	0.000134716	1.72914		Apbb1ip	ENSMUSG00000026786	4	0.0259894	-0.478774	0.000124354	-0.977604
	Arhgap26	ENSMUSG00000118193	2	0.0154221	0.221172	0.000135437	1.02727		Cdnf	ENSMUSG00000039496	4	0.0154348	-0.520584	0.000144983	-0.79547
	Timp1	ENSMUSG00000001131	2	0.217242	0.167301	0.000135792	1.14474		Phf14	ENSMUSG00000029629	4	0.00163229	-0.505993	0.000146679	-0.626971
	Bhlhe40	ENSMUSG00000030103	2	0.220672	0.277385	0.000136971	1.0411		Usp15	ENSMUSG00000020124	4	0.000630983	-0.581097	0.000191362	-0.692484
	Gpx7	ENSMUSG00000028597	2	0.0176696	0.553164	0.000139196	0.912444		Mpped2	ENSMUSG00000016386	4	0.125718	-0.138238	0.000199069	-0.724296
	Gm867	ENSMUSG00000050157	2	0.000998298	0.510215	0.000139222	0.676508		Slc38a4	ENSMUSG00000022464	4	0.653944	-0.0649026	0.000236115	-0.834523
	Gsdmd	ENSMUSG00000022575	2	0.00606915	0.558627	0.000141926	1.02664		Rassf3	ENSMUSG00000025795	4	0.00426723	-0.361401	0.000257129	-0.658537
	E130215H24Rik	ENSMUSG00000087406	2	0.707125	-0.0668034	0.000142398	0.713578		Rimbp2	ENSMUSG00000029420	4	0.00392727	-0.297321	0.000308193	-0.846747
	Egr1	ENSMUSG00000038418	2	0.247634	0.453338	0.000143191	1.25374		Gm35986	ENSMUSG00000105837	4	0.0136752	-0.364718	0.000336058	-0.620601
	Letmd1	ENSMUSG00000037353	2	0.000424871	0.552194	0.000145094	0.714308		Msx2	ENSMUSG00000021469	4	0.220464	-0.254309	0.000366668	-0.92013
	Pold2	ENSMUSG00000020471	2	0.000136631	0.582846	0.000145229	0.638571		Xpo4	ENSMUSG00000021952	4	0.00227361	-0.467278	0.000378463	-0.654228
	Vstm2b	ENSMUSG00000039257	2	0.732798	0.0802861	0.000146362	0.906055		Gpbar1	ENSMUSG00000064272	4	0.305736	-0.0985607	0.000426864	-0.609443
	1110046J04Rik	ENSMUSG00000085457	2	0.0287162	0.557831	0.0001545	1.15778		Zfp521	ENSMUSG00000024420	4	0.00217025	-0.46552	0.000431003	-0.913453
	Fgf8	ENSMUSG00000025219	2	0.00380954	0.386837	0.000155332	0.627298		Lnx2	ENSMUSG00000016520	4	0.000305197	-0.528713	0.000447458	-0.604138
	Zc3h12c	ENSMUSG00000035164	2	0.0416934	0.37484	0.000157556	0.739081		Pdgfb	ENSMUSG00000000489	4	0.0421377	-0.28714	0.000582051	-0.600889
	Khk	ENSMUSG00000029162	2	0.161362	0.329875	0.000158332	1.0938		Zfp862-ps	ENSMUSG00000107476	4	0.112906	-0.129661	0.000601528	-0.65181
	Ckb	ENSMUSG00000001270	2	0.01709	0.222842	0.000159838	0.739173		Sfmbt2	ENSMUSG00000061186	4	0.277813	0.137996	0.000660577	-0.677961
	Gstt1	ENSMUSG00000001663	2	0.00979138	0.575163	0.000160525	0.720369		Gulo	ENSMUSG00000034450	4	0.00652521	-0.365621	0.000673079	-0.720646
	Aqp12	ENSMUSG00000045091	2	0.156357	0.690721	0.000161044	1.40777		Gstk1	ENSMUSG00000029864	4	0.000259926	-0.507899	0.000701269	-0.611731
	Itgad	ENSMUSG00000070369	2	0.0770131	0.540965	0.000161914	1.21168		Trpv4	ENSMUSG00000014158	4	0.672155	-0.0344587	0.000772241	-0.662102
	Scd2	ENSMUSG00000025203	2	0.00181717	0.495336	0.000162136	0.834602		Casz1	ENSMUSG00000028977	4	0.0249625	-0.199454	0.0007761	-0.676435
	Pnrc2	ENSMUSG00000028675	2	0.00144209	0.382475	0.000163698	0.662288		Spag1	ENSMUSG00000037617	4	0.147018	-0.186436	0.000956241	-0.647897
	Taf12	ENSMUSG00000028899	2	0.0113086	0.261004	0.000164326	0.646885		Pik3cb	ENSMUSG00000032462	4	0.0134417	-0.45244	0.00103183	-0.640606
	Cdk1	ENSMUSG00000019942	2	0.000465223	0.52224	0.000165374	0.729686		Chrna7	ENSMUSG00000030525	4	0.0740171	-0.360624	0.00110682	-0.594141
	Igfbp3	ENSMUSG00000020427	2	0.00363336	0.266525	0.000165985	0.842137		Gm4871	ENSMUSG00000061707	4	0.560779	0.109727	0.00116943	-0.65891
	Rnf181	ENSMUSG00000055850	2	0.00308505	0.424133	0.000168321	0.657385		Crispld2	ENSMUSG00000031825	4	0.187719	-0.203768	0.001205	-0.802015
	Midn	ENSMUSG00000035621	2	0.1956	0.201475	0.000170272	0.965934		4933413J09Rik	ENSMUSG00000021874	4	0.450511	-0.140613	0.00134328	-0.690055
	Snx2	ENSMUSG00000034484	2	0.00786777	0.352797	0.000171035	0.60314		A930028N01Rik	ENSMUSG00000114796	4	0.172191	-0.138587	0.0015672	-0.677783
	Sema4a	ENSMUSG00000028064	2	0.0944819	0.206892	0.000171409	0.802804		Tspan1	ENSMUSG00000028699	4	0.00785827	-0.38232	0.00167069	-0.603542
	Tmem9	ENSMUSG00000026411	2	0.00701077	0.316552	0.000172554	0.765786		Khdc1a	ENSMUSG00000067750	4	0.0425445	-0.523779	0.00172043	-1.29365
	Prkra	ENSMUSG00000002731	2	0.0367891	0.281515	0.000172978	0.796287		Atp10a	ENSMUSG00000025324	4	0.0455371	-0.242488	0.00177815	-0.710314
	Eno3	ENSMUSG00000060600	2	0.574293	0.0986693	0.000173474	0.833658		Baiap3	ENSMUSG00000047507	4	0.0309261	-0.294873	0.00191678	-0.94492
	Nr4a2	ENSMUSG00000026826	2	0.0958118	0.63244	0.000173802	1.15444		Chek2	ENSMUSG00000029521	4	0.415372	-0.084166	0.00231552	-0.634658
	Frmd4b	ENSMUSG00000030064	2	0.0793829	0.491302	0.000174507	0.692985		5730420D15Rik	ENSMUSG00000097766	4	0.404963	-0.217538	0.00254808	-0.679183
	Sparc	ENSMUSG00000018593	2	0.00297904	0.484904	0.000175256	1.28532		C1s2	ENSMUSG00000079343	4	0.203852	-0.467239	0.0026491	-0.75313
	Ppp1r14a	ENSMUSG00000037166	2	0.000763356	0.517079	0.000176806	0.918264		Sgms2	ENSMUSG00000050931	4	0.00300519	-0.46928	0.00280997	-0.719074
	Adamts1	ENSMUSG00000022893	2	0.0772444	0.517697	0.000179075	2.04366		Gm6961	ENSMUSG00000115699	4	0.00288555	-0.466074	0.00283297	-0.620601
	Mageh1	ENSMUSG00000047238	2	0.00188459	0.344451	0.000179287	0.629213		Igsf5	ENSMUSG00000000159	4	0.996746	0.000511747	0.00287631	-0.715229
	Sh2b2	ENSMUSG00000005057	2	0.0553132	0.401975	0.00017994	0.969676		Khdc1c	ENSMUSG00000041722	4	0.127525	-0.361011	0.00295666	-0.713023
	Mcf2	ENSMUSG00000031139	2	0.0149896	-0.398277	0.000180939	0.946579		Padi6	ENSMUSG00000040935	4	0.626694	-0.211637	0.00300333	-0.813445
	Zyx	ENSMUSG00000029860	2	0.0427664	0.176723	0.000182331	0.836843		Il17rb	ENSMUSG00000015966	4	0.00111519	-0.5309	0.00347438	-0.827035
	Eps8	ENSMUSG00000015766	2	0.0542581	0.411557	0.00018412	0.949372		Cd274	ENSMUSG00000016496	4	0.416856	-0.155837	0.00374617	-1.11096
	Jam2	ENSMUSG00000053062	2	0.738541	0.025206	0.000187283	1.38807		Efcab10	ENSMUSG00000020562	4	0.00472965	-0.433357	0.00401936	-0.896021
	Lmo4	ENSMUSG00000028266	2	0.201024	0.202507	0.000188052	0.763333		Ncmap	ENSMUSG00000043924	4	0.603643	0.0489409	0.00507041	-0.637734
	Gadd45g	ENSMUSG00000021453	2	0.0657491	0.85721	0.000188557	1.8937		Lcp1	ENSMUSG00000021998	4	0.0151584	-0.370318	0.00521262	-0.641506
	Osbpl7	ENSMUSG00000038534	2	0.16949	0.31567	0.000188982	1.04867		Gm10860	ENSMUSG00000093634	4	0.00277989	0.418452	0.00536475	-0.658077
	Col4a2	ENSMUSG00000031503	2	0.148383	0.574932	0.000192383	1.4449		D16Ertd472e	ENSMUSG00000022864	4	0.000688534	-0.558716	0.00584997	-0.879263
	Chpf	ENSMUSG00000032997	2	0.245737	0.134058	0.000192394	0.612537		Ccdc158	ENSMUSG00000050050	4	0.00161313	-0.365764	0.00649598	-0.589096
	Fam171a2	ENSMUSG00000034685	2	0.184125	0.107703	0.000192594	0.598438		Kit	ENSMUSG00000005672	4	0.00336324	-0.349313	0.00713959	-0.624887
	Parva	ENSMUSG00000030770	2	0.00172532	0.533925	0.000192645	0.706089		Meis2	ENSMUSG00000027210	4	0.492132	0.0888767	0.00773292	-0.666671
	Map10	ENSMUSG00000050930	2	0.0029099	0.468199	0.000193834	0.648213		1700093J21Rik	ENSMUSG00000117289	4	0.738663	0.0915441	0.0087151	-0.757814
	Cfl1	ENSMUSG00000056201	2	0.000287176	0.470876	0.000194823	0.597401		1700061I17Rik	ENSMUSG00000028009	4	0.609277	0.225576	0.00937078	-0.675728
	Efhd2	ENSMUSG00000040659	2	0.0160023	0.42237	0.000195849	0.812168		Dgkeos	ENSMUSG00000063109	4	0.00627967	-0.467467	0.00957093	-1.33615
	Mybphl	ENSMUSG00000068745	2	0.0581626	0.73654	0.000199257	1.54578		Lypd6	ENSMUSG00000050447	4	0.0694449	-0.412174	0.009712	-0.670477
	Gstm4	ENSMUSG00000027890	2	0.024561	0.457407	0.000199384	1.41389		Mep1b	ENSMUSG00000024313	4	0.164699	-0.336081	0.0117782	-0.793057
	Lrrc58	ENSMUSG00000034158	2	0.00168256	0.393053	0.000206386	0.976509		Cyp1b1	ENSMUSG00000024087	4	0.241926	-0.172019	0.0128554	-0.699271
	Casp8	ENSMUSG00000026029	2	0.0889266	0.385444	0.000213762	0.949673		Helt	ENSMUSG00000047171	4	0.0162123	-0.332897	0.0131509	-0.726815
	Pipox	ENSMUSG00000017453	2	0.006377	0.295837	0.000215986	0.609515		Grb7	ENSMUSG00000019312	4	0.0058726	-0.44345	0.0151265	-0.593031
	Trim35	ENSMUSG00000022043	2	0.000863913	0.459222	0.000216003	0.754315		Nrros	ENSMUSG00000052384	4	0.711761	0.0579965	0.020449	-0.743486
	Apoa4	ENSMUSG00000032080	2	0.00283534	0.460057	0.00021608	1.04165		Gm13032	ENSMUSG00000085918	4	0.00902713	-0.413197	0.023079	-0.660037
	Ntn4	ENSMUSG00000020019	2	0.00991162	0.385707	0.00021807	1.04416		Cd2	ENSMUSG00000027863	4	0.0212529	-0.573032	0.0240193	-0.824912
	Idh2	ENSMUSG00000030541	2	0.000524764	0.400623	0.000218204	0.698356		Arhgef10l	ENSMUSG00000040964	4	0.000217302	-0.553366	0.0307897	-0.88151
	Nenf	ENSMUSG00000037499	2	0.0113099	0.49708	0.000219312	1.14002		Ttbk1	ENSMUSG00000015599	4	0.112922	-0.258951	0.0322562	-0.762704
	Basp1	ENSMUSG00000045763	2	0.456464	0.111746	0.000223661	1.20898		Gm5938	ENSMUSG00000079521	4	0.194948	0.620002	0.0342096	-1.11474
	Ugdh	ENSMUSG00000029201	2	0.00613018	0.37464	0.000225943	0.788416		Grn	ENSMUSG00000034708	4	0.617846	-0.0794738	0.0350034	-0.586088
	Aass	ENSMUSG00000029695	2	0.0244614	0.349056	0.000228382	0.746141		Dnm1	ENSMUSG00000026825	4	0.792355	-0.0858707	0.0376537	-1.06497
	Fdxr	ENSMUSG00000018861	2	0.0891609	0.358024	0.000228678	1.32754		Syt10	ENSMUSG00000063260	4	0.813707	-0.0704865	0.0390144	-1.3007
	Cd82	ENSMUSG00000027215	2	0.0718602	-0.197583	0.000230868	1.04329		Ccdc81	ENSMUSG00000039391	4	0.692546	-0.0956381	0.044658	-0.648899
	Acyp2	ENSMUSG00000060923	2	0.00584235	0.432176	0.00023111	1.03869
	AU015836	ENSMUSG00000081044	2	0.117713	0.416832	0.000232761	1.62262
	5033430I15Rik	ENSMUSG00000038152	2	0.115206	0.787185	0.000236305	1.11642
	Emid1	ENSMUSG00000034164	2	0.106996	0.230936	0.000241133	1.20997
	Efhd1	ENSMUSG00000026255	2	0.375372	0.25789	0.000241489	1.41536
	Pvr	ENSMUSG00000040511	2	0.0100577	0.34823	0.000247512	0.768658
	Itga9	ENSMUSG00000039115	2	0.0541367	0.425238	0.000247617	1.17936
	Neu1	ENSMUSG00000007038	2	0.536161	0.151546	0.000248824	0.732061
	Nr0b1	ENSMUSG00000025056	2	0.0181626	0.558576	0.000253143	1.1972
	Tnfrsf1a	ENSMUSG00000030341	2	0.001837	0.51135	0.000257711	1.01154
	Rbpms2	ENSMUSG00000032387	2	0.00393993	0.420403	0.000258883	0.652875
	Fitm1	ENSMUSG00000022215	2	0.0678072	0.403497	0.000261751	1.27242
	Gm9292	ENSMUSG00000113174	2	0.000393561	0.529129	0.000261997	0.691844
	Rap1gap	ENSMUSG00000041351	2	0.00810623	0.417594	0.0002625	0.656253
	Sox9	ENSMUSG00000000567	2	0.0103057	0.413043	0.000263924	1.07396
	Nppc	ENSMUSG00000026241	2	0.297403	0.333916	0.000263976	0.856491
	Arxes1	ENSMUSG00000048355	2	0.0486316	0.256028	0.000264477	0.590147
	Tspan15	ENSMUSG00000037031	2	0.397231	0.0647041	0.000265077	0.633632
	Tceal6	ENSMUSG00000031409	2	0.845573	0.0473634	0.000265153	1.64414
	Acsl4	ENSMUSG00000031278	2	0.0590554	0.170075	0.00026952	1.11157
	Ctif	ENSMUSG00000052928	2	0.00839094	0.44829	0.000270969	0.932788
	Lrp2bp	ENSMUSG00000031637	2	0.197761	-0.29072	0.00027223	1.16017
	Igsf23	ENSMUSG00000040498	2	0.212685	0.30985	0.00027351	1.0562
	Rmdn2	ENSMUSG00000036368	2	0.0938361	0.141934	0.000273826	0.945975
	Eid1	ENSMUSG00000091337	2	0.00167786	0.474577	0.000274802	0.834621
	Itgb8	ENSMUSG00000025321	2	0.00492489	0.414904	0.00027484	1.27058
	Cox20	ENSMUSG00000026500	2	0.0119595	0.45173	0.000274893	0.768971
	Rasl11b	ENSMUSG00000049907	2	0.177758	0.453542	0.000279185	1.42239
	Gprc5b	ENSMUSG00000008734	2	0.294721	0.173891	0.000280556	0.672269
	Mical1	ENSMUSG00000019823	2	0.0455593	0.228565	0.000283531	0.926147
	Cd79b	ENSMUSG00000040592	2	0.984044	-0.00252637	0.000287618	0.894699
	Kdelr2	ENSMUSG00000079111	2	0.000112934	0.554208	0.00029293	0.743678
	Bphl	ENSMUSG00000038286	2	0.00266898	0.314092	0.000302849	0.596949
	Zscan10	ENSMUSG00000023902	2	0.000441014	0.514467	0.000310088	0.613681
	Rab20	ENSMUSG00000031504	2	0.47329	0.080095	0.000310193	1.13049
	Mlf2	ENSMUSG00000030120	2	0.000371526	0.408075	0.000311787	0.629511
	Vdac1	ENSMUSG00000020402	2	0.000251107	0.566843	0.000311906	0.680703
	Rasl10a	ENSMUSG00000034209	2	0.696771	0.0600389	0.00031195	0.853073
	Bag2	ENSMUSG00000042215	2	0.0430428	0.31897	0.00031223	0.802458
	Klhl9	ENSMUSG00000070923	2	0.00153044	0.406536	0.000314074	0.706039
	Tnxb	ENSMUSG00000033327	2	0.297737	0.13866	0.000319372	0.999255
	Nfil3	ENSMUSG00000056749	2	0.00882897	0.457237	0.000327153	1.40293
	Arhgef17	ENSMUSG00000032875	2	0.0130519	0.36018	0.000341179	0.719802
	Rgs3	ENSMUSG00000059810	2	0.0691523	0.219661	0.000342648	0.655183
	Tmem178	ENSMUSG00000024245	2	0.2008	0.135734	0.000348389	0.648464
	2200002J24Rik	ENSMUSG00000013083	2	0.10471	0.391895	0.000348416	1.22025
	4732491K20Rik	ENSMUSG00000097350	2	0.0737476	0.267457	0.000349061	0.677177
	Zic5	ENSMUSG00000041703	2	0.0180191	0.509508	0.00035132	0.896035
	Slc10a4	ENSMUSG00000029219	2	0.0745437	0.513293	0.000351571	1.07297
	Gdf5	ENSMUSG00000038259	2	0.102457	0.223238	0.000359993	0.858369
	Tnfsfm13	ENSMUSG00000018752	2	0.0283135	0.527529	0.000363025	0.8256
	Lama5	ENSMUSG00000015647	2	0.00650576	0.571926	0.000366245	1.61841
	Tuba1a	ENSMUSG00000072235	2	0.736255	0.0359734	0.00037057	0.586062
	Slc41a3	ENSMUSG00000030089	2	0.818235	0.0263298	0.000373653	0.702179
	Adm	ENSMUSG00000030790	2	0.455802	0.160491	0.000374062	0.986835
	Adam9	ENSMUSG00000031555	2	0.00460278	0.28014	0.000376243	0.590141
	H2-Eb1	ENSMUSG00000060586	2	0.0874851	-0.245069	0.000379452	0.59866
	H2-Aa	ENSMUSG00000036594	2	0.126732	0.678046	0.000386311	1.37017
	Zfp579	ENSMUSG00000051550	2	0.00668323	0.511958	0.000386661	0.67253
	Accs	ENSMUSG00000040272	2	0.104279	0.150854	0.000386996	0.755368
	Cmbl	ENSMUSG00000022235	2	0.475638	0.176384	0.000391241	0.622709
	Cbx4	ENSMUSG00000039989	2	0.31962	0.187784	0.000398907	0.660971
	Lmnb1	ENSMUSG00000024590	2	0.00104277	0.450046	0.000411322	0.619325
	Ckap4	ENSMUSG00000046841	2	0.00678049	0.361841	0.000413222	0.691395
	Ciita	ENSMUSG00000022504	2	0.0272147	0.401339	0.000415257	1.0139
	Tgfb1i1	ENSMUSG00000030782	2	0.0624335	0.364699	0.000417851	0.970428
	Adam8	ENSMUSG00000025473	2	0.0568763	0.625918	0.000429563	1.02412
	Ccdc80	ENSMUSG00000022665	2	0.00799869	0.574971	0.000434823	1.35834
	Arhgdig	ENSMUSG00000073433	2	0.0949103	0.356062	0.000439675	0.79616
	Tmem238	ENSMUSG00000030431	2	0.0702305	0.255582	0.000440709	0.745311
	Myh6	ENSMUSG00000040752	2	0.00516825	-0.70465	0.000444273	1.49006
	Espn	ENSMUSG00000028943	2	0.000624681	0.474169	0.00044698	0.869235
	Gamt	ENSMUSG00000020150	2	0.00330959	0.440292	0.00044809	0.986743
	Unc5b	ENSMUSG00000020099	2	0.0319458	0.182917	0.000449162	0.79238
	C2cd4d	ENSMUSG00000091648	2	0.043942	0.516491	0.000449678	1.19977
	Gimap6	ENSMUSG00000047867	2	0.661318	0.083202	0.000454485	1.49846
	Dll3	ENSMUSG00000003436	2	0.0445939	0.210027	0.000454638	0.657265
	Mfhas1	ENSMUSG00000070056	2	0.0618796	0.335234	0.000458475	0.59633
	Nbl1	ENSMUSG00000041120	2	0.199733	0.227139	0.000458743	1.30796
	Phlpp1	ENSMUSG00000044340	2	0.0850313	0.209557	0.000474317	0.646977
	Myo7a	ENSMUSG00000030761	2	0.327394	0.19148	0.000474404	1.58932
	St3gal6	ENSMUSG00000022747	2	0.0251383	0.39241	0.000474592	0.775952
	Timp3	ENSMUSG00000020044	2	0.230216	0.494997	0.000481875	1.58955
	Nfkb1	ENSMUSG00000028163	2	0.000950509	0.507951	0.000486329	0.718343
	Dennd6b	ENSMUSG00000015377	2	0.0273294	0.480917	0.000488327	0.617148
	Tmem86a	ENSMUSG00000010307	2	0.0766464	0.510498	0.000493634	1.31333
	Myzap	ENSMUSG00000041361	2	0.511904	0.129187	0.000498219	0.873017
	Syt13	ENSMUSG00000027220	2	0.0464071	0.410152	0.000504143	1.63613
	Nek7	ENSMUSG00000026393	2	0.0113988	0.51046	0.000505793	0.893909
	Rp9	ENSMUSG00000032239	2	0.0473533	0.499232	0.000507179	1.00921
	Shisa2	ENSMUSG00000044461	2	0.018022	0.454213	0.00050793	0.85385
	Meis1	ENSMUSG00000020160	2	0.00836122	0.561835	0.000511384	0.927922
	Cemip	ENSMUSG00000052353	2	0.76365	0.156781	0.000515496	1.2864
	Jup	ENSMUSG00000001552	2	0.000882259	0.539626	0.000517651	0.870147
	Lrrn1	ENSMUSG00000034648	2	0.348744	0.275791	0.000521113	1.11921
	Kcne1l	ENSMUSG00000090122	2	0.204627	0.32547	0.000525578	0.738779
	Rnmt	ENSMUSG00000009535	2	0.00760637	0.386488	0.000526938	0.591903
	Myh13	ENSMUSG00000060180	2	0.00740776	-0.43961	0.000533682	0.698772
	Hk2	ENSMUSG00000000628	2	0.996505	0.000397169	0.000535748	0.600444
	9630013K17Rik	ENSMUSG00000086359	2	0.0288964	0.445675	0.000537329	0.797367
	Efs	ENSMUSG00000022203	2	0.295535	0.140114	0.000537347	0.840701
	Cited1	ENSMUSG00000051159	2	0.314408	0.233966	0.000548547	1.65489
	Acss1	ENSMUSG00000027452	2	0.488921	0.0584137	0.000550023	0.821267
	Fez2	ENSMUSG00000056121	2	0.00709167	0.493125	0.000550633	0.678842
	Papln	ENSMUSG00000021223	2	0.0198868	0.558997	0.000553348	1.05389
	Rftn2	ENSMUSG00000025978	2	0.00646382	0.342911	0.000554816	0.878534
	Bad	ENSMUSG00000024959	2	0.00190923	0.492256	0.000555901	0.716166
	Gas7	ENSMUSG00000033066	2	0.0551031	0.340431	0.000556008	0.885643
	Hip1	ENSMUSG00000039959	2	0.00849584	0.441173	0.00055829	0.882445
	Plekha2	ENSMUSG00000031557	2	0.0312676	0.254914	0.000559969	0.806194
	Fkbp14	ENSMUSG00000038074	2	0.0138297	0.406666	0.000560218	0.831914
	Notch3	ENSMUSG00000038146	2	0.00458642	0.470033	0.000563305	0.626019
	Tubb2b	ENSMUSG00000045136	2	0.0126983	0.408731	0.000564602	0.996625
	Eppk1	ENSMUSG00000118671	2	0.0049843	0.337249	0.000567197	1.34808
	Plce1	ENSMUSG00000024998	2	0.070628	0.421494	0.000567371	1.09357
	Gng8	ENSMUSG00000063594	2	0.500478	0.10943	0.000568748	1.93312
	Creb3	ENSMUSG00000028466	2	0.00787125	0.357345	0.000568887	0.718788
	Gstm1	ENSMUSG00000058135	2	0.0552022	0.289682	0.000569286	1.15615
	Tab2	ENSMUSG00000015755	2	0.0023229	0.416896	0.00057247	0.656982
	Prap1	ENSMUSG00000025467	2	0.00255255	0.496723	0.000581031	1.07511
	Btbd11	ENSMUSG00000020042	2	0.620689	0.0459425	0.000586326	0.651991
	Arhgap9	ENSMUSG00000040345	2	0.00443202	0.371584	0.000588715	0.76462
	Galnt18	ENSMUSG00000038296	2	0.103161	-0.191172	0.000604609	1.08821
	Prss53	ENSMUSG00000044139	2	0.00183005	0.534536	0.000610044	0.619095
	B4galt6	ENSMUSG00000056124	2	0.00143464	0.404472	0.000617984	0.620422
	Cers2	ENSMUSG00000015714	2	0.000296692	0.504228	0.000620221	0.62215
	Dsp	ENSMUSG00000054889	2	0.00951639	-0.486321	0.000624038	1.04607
	Ralb	ENSMUSG00000004451	2	0.00510344	0.277734	0.000625513	0.657912
	Nol4l	ENSMUSG00000061411	2	0.00829407	0.458967	0.000631399	0.787875
	Otx2	ENSMUSG00000021848	2	0.00576135	0.50184	0.000638772	0.726398
	Mppe1	ENSMUSG00000062526	2	0.272645	0.167543	0.000647552	0.790872
	Msl3	ENSMUSG00000031358	2	0.0231617	0.24285	0.000650315	0.631737
	Shroom1	ENSMUSG00000018387	2	0.0101596	0.445415	0.000653958	0.98197
	Lamb2	ENSMUSG00000052911	2	0.0262697	0.506769	0.000654839	0.830914
	Dmkn	ENSMUSG00000060962	2	0.139199	-0.20323	0.000657304	1.10208
	Gnas	ENSMUSG00000027523	2	0.00478558	0.393832	0.000657829	0.855195
	Mab21l3	ENSMUSG00000044313	2	0.214497	0.312747	0.000664002	0.879573
	Pla2g4a	ENSMUSG00000056220	2	0.0147297	0.481983	0.00066428	1.16358
	4930415C11Rik	ENSMUSG00000114437	2	0.0372192	0.279407	0.000666722	1.00121
	Ngfr	ENSMUSG00000000120	2	0.613404	0.052826	0.000666964	0.681737
	Eras	ENSMUSG00000031160	2	0.145678	-0.335415	0.000669116	0.908613
	Hpn	ENSMUSG00000001249	2	0.0650503	-0.272777	0.000675091	0.908436
	Zfp618	ENSMUSG00000028358	2	0.0623197	0.449496	0.000677064	0.666103
	Crtac1	ENSMUSG00000042401	2	0.00469599	0.494999	0.000678302	0.632543
	Rab43	ENSMUSG00000030055	2	0.168206	0.143931	0.000678442	0.648876
	Dip2c	ENSMUSG00000048264	2	0.102312	0.289213	0.000679988	0.692061
	Cebpd	ENSMUSG00000071637	2	0.00559462	0.508603	0.00068036	1.01999
	Ephb6	ENSMUSG00000029869	2	0.0123239	0.311946	0.000708557	0.60717
	Gnb3	ENSMUSG00000023439	2	0.664525	0.057407	0.000709115	0.5965
	Ptprd	ENSMUSG00000028399	2	0.00391523	0.579581	0.000712304	1.02844
	Rab3b	ENSMUSG00000003411	2	0.00453292	0.418426	0.000712443	0.874688
	Lmf1	ENSMUSG00000002279	2	0.0017292	0.469958	0.000721841	0.625328
	Decr1	ENSMUSG00000028223	2	0.00786258	0.379559	0.000724028	0.969598
	Cela3a	ENSMUSG00000078520	2	0.0993679	0.831812	0.00072677	1.86922
	Zmpste24	ENSMUSG00000043207	2	0.0143105	0.221643	0.000733111	0.666683
	Zdhhc2	ENSMUSG00000039470	2	0.0392252	0.289077	0.00074118	0.916512
	Hrct1	ENSMUSG00000071001	2	0.296497	0.286011	0.000745031	1.05882
	Lmo2	ENSMUSG00000032698	2	0.50939	-0.100059	0.00075227	0.707508
	Mia	ENSMUSG00000089661	2	0.0418553	0.249181	0.0007615	0.76203
	Celsr1	ENSMUSG00000016028	2	0.0272794	0.361115	0.000778497	0.792374
	Bace2	ENSMUSG00000040605	2	0.0537186	0.283779	0.000779918	1.50412
	Vdr	ENSMUSG00000022479	2	0.0726169	0.800944	0.000780326	1.34486
	L3hypdh	ENSMUSG00000019718	2	0.014404	0.430552	0.000780516	0.639516
	Calca	ENSMUSG00000030669	2	0.630537	-0.0779154	0.000782006	1.11725
	Ttyh3	ENSMUSG00000036565	2	0.0453018	0.46697	0.000791549	1.07
	Krt8	ENSMUSG00000049382	2	0.0460073	0.35855	0.000805493	0.936752
	Nsg1	ENSMUSG00000029126	2	0.305726	-0.24056	0.000805511	0.701803
	Pwwp2b	ENSMUSG00000060260	2	0.148151	0.192081	0.000807867	0.669571
	Tsix	ENSMUSG00000085715	2	0.0779203	-0.534549	0.000809066	1.77675
	Gm9257	ENSMUSG00000113957	2	0.000135088	0.525149	0.000818475	0.70817
	Pink1	ENSMUSG00000028756	2	0.00325627	0.301051	0.000822261	0.752854
	4930486L24Rik	ENSMUSG00000050345	2	0.099784	0.795241	0.000833693	1.54581
	Mylpf	ENSMUSG00000030672	2	0.00157576	0.377573	0.000835181	0.623805
	Fndc3b	ENSMUSG00000039286	2	0.41339	0.137425	0.000838217	0.773546
	Uckl1	ENSMUSG00000089917	2	0.00872876	0.318245	0.000843732	0.665971
	Anxa3	ENSMUSG00000029484	2	0.00543511	-0.356059	0.00084851	0.95599
	Sstr3	ENSMUSG00000044933	2	0.0110047	0.37186	0.000869482	0.939307
	Stk39	ENSMUSG00000027030	2	0.0896534	0.189378	0.000888002	0.703463
	Cygb	ENSMUSG00000020810	2	0.00457056	0.405989	0.00089422	1.12955
	Dpysl5	ENSMUSG00000029168	2	0.241632	0.156403	0.000907469	0.815626
	Dtx1	ENSMUSG00000029603	2	0.173831	-0.672416	0.00090765	0.94196
	Tmem184a	ENSMUSG00000036687	2	0.0485764	0.558202	0.000910613	1.19543
	Rnf152	ENSMUSG00000047496	2	0.433953	0.193169	0.000919938	0.880011
	D630023F18Rik	ENSMUSG00000044816	2	0.00312463	0.43034	0.000926763	0.765931
	Arl8a	ENSMUSG00000026426	2	0.981358	0.00284281	0.000931164	0.801077
	Chit1	ENSMUSG00000026450	2	0.706246	-0.181428	0.000943395	1.01814
	Nrp1	ENSMUSG00000025810	2	0.00298694	0.405939	0.000943842	0.72579
	Hspb2	ENSMUSG00000038086	2	0.230186	0.338309	0.000951083	1.18394
	Sfrp1	ENSMUSG00000031548	2	0.472323	0.127289	0.000959671	0.620424
	Ccl17	ENSMUSG00000031780	2	0.0561738	0.503814	0.000963944	1.16893
	Kif21a	ENSMUSG00000022629	2	0.00635782	0.500409	0.000965703	0.670283
	Nudt17	ENSMUSG00000028100	2	0.00279001	0.389742	0.000975565	0.615659
	Fam184b	ENSMUSG00000015879	2	0.491882	0.22357	0.000979048	0.775048
	Cxcl1	ENSMUSG00000029380	2	0.330871	0.271201	0.000979485	1.07278
	Dnmt3b	ENSMUSG00000027478	2	0.00936437	0.345858	0.00098076	0.862357
	Cltb	ENSMUSG00000047547	2	0.0124848	0.584739	0.000988488	1.38008
	Nfib	ENSMUSG00000008575	2	0.000328105	0.552686	0.000995057	0.945183
	Sall2	ENSMUSG00000049532	2	0.259629	0.232903	0.000999799	1.12364
	Fkbp7	ENSMUSG00000002732	2	0.0698324	0.444838	0.00100216	0.840506
	Pcdha4	ENSMUSG00000104252	2	0.967754	0.0374708	0.00104226	1.94308
	Ticam1	ENSMUSG00000047123	2	0.00371914	0.340719	0.00104284	1.02438
	Serp1	ENSMUSG00000027808	2	0.00288705	0.450511	0.00104459	0.656118
	Gab1	ENSMUSG00000031714	2	0.0595233	0.1831	0.00104672	0.589944
	Leng9	ENSMUSG00000043432	2	0.0159815	0.363439	0.00104758	0.638325
	Gpd2	ENSMUSG00000026827	2	0.0899369	0.157323	0.0010594	1.28075
	Ackr3	ENSMUSG00000044337	2	0.233268	0.137098	0.00106505	0.594914
	Tceal8	ENSMUSG00000051579	2	0.0834441	0.267664	0.00106615	0.653453
	Kcnk6	ENSMUSG00000046410	2	0.234762	0.175136	0.00108023	1.00346
	Sowahc	ENSMUSG00000098188	2	0.199978	0.186551	0.00108286	0.871326
	Mrm1	ENSMUSG00000018405	2	0.0627877	0.278714	0.00108407	0.654739
	Col20a1	ENSMUSG00000016356	2	0.590086	0.12489	0.00109536	0.600755
	Sema7a	ENSMUSG00000038264	2	0.956285	0.0123787	0.00110135	1.34464
	Dusp27	ENSMUSG00000026564	2	0.115153	0.378203	0.00111269	1.38479
	Gchfr	ENSMUSG00000046814	2	0.00313975	0.398734	0.00111742	0.63567
	Chst8	ENSMUSG00000060402	2	0.00456197	0.381046	0.0011194	0.592849
	Atp1a4	ENSMUSG00000007107	2	0.818333	-0.0462391	0.00112222	0.985764
	Leng1	ENSMUSG00000078813	2	0.00694405	0.442588	0.00113582	0.586545
	Ldha	ENSMUSG00000063229	2	0.212274	0.24228	0.00113924	0.830327
	Hdac9	ENSMUSG00000004698	2	0.0662155	0.327985	0.00114442	1.06712
	Olfr1349	ENSMUSG00000048067	2	0.131983	0.246993	0.0011503	0.715793
	Fgfrl1	ENSMUSG00000008090	2	0.0285113	0.243465	0.00115036	0.621915
	Cotl1	ENSMUSG00000031827	2	0.145087	-0.123527	0.0011562	0.596487
	Slc46a2	ENSMUSG00000028386	2	0.0421318	0.331439	0.00115862	0.863451
	Tmem100	ENSMUSG00000069763	2	0.791404	-0.0379285	0.00115972	0.774592
	Miox	ENSMUSG00000022613	2	0.0180219	0.427033	0.00119687	1.55929
	Ddah1	ENSMUSG00000028194	2	0.20083	0.260542	0.00120107	0.595324
	Trp53i11	ENSMUSG00000068735	2	0.0763197	0.259481	0.00120648	1.05118
	Gm13056	ENSMUSG00000085395	2	0.314783	0.429037	0.00121025	0.6709
	H2-DMb1	ENSMUSG00000079547	2	0.860386	0.0350222	0.00123271	0.994707
	Phyh	ENSMUSG00000026664	2	0.00356142	0.479659	0.00123977	0.678221
	Gm13315	ENSMUSG00000083305	2	0.647161	0.0702726	0.00124274	0.628949
	Sema6c	ENSMUSG00000038777	2	0.0682521	0.226476	0.00125297	0.630255
	Trh	ENSMUSG00000005892	2	0.00532822	0.457624	0.0012709	1.56703
	Prkar1b	ENSMUSG00000025855	2	0.268561	0.221307	0.00129559	0.836868
	Mvb12b	ENSMUSG00000038740	2	0.00170481	0.355654	0.00129981	0.716214
	Dmpk	ENSMUSG00000030409	2	0.0217758	0.507084	0.00130153	0.769568
	Slc7a4	ENSMUSG00000022756	2	0.0368134	0.563356	0.00131336	0.978868
	Fhdc1	ENSMUSG00000041842	2	0.710842	0.0569096	0.00132125	0.637702
	Jmjd8	ENSMUSG00000025736	2	0.00177102	0.576915	0.00132738	0.942406
	Rtkn	ENSMUSG00000034930	2	0.117358	0.200886	0.00133493	0.740199
	Serpinb1a	ENSMUSG00000044734	2	0.0215138	0.481073	0.00134141	1.23381
	Elovl1	ENSMUSG00000006390	2	0.00185053	0.405969	0.00135785	0.810836
	Jsrp1	ENSMUSG00000020216	2	0.0199146	0.416549	0.00136091	1.23364
	Insm1	ENSMUSG00000068154	2	0.310626	0.159298	0.00136954	0.96574
	Lefty1	ENSMUSG00000038793	2	0.110159	0.309259	0.00137891	0.98661
	Thnsl2	ENSMUSG00000054474	2	0.0458081	0.338231	0.00139027	0.661902
	Oplah	ENSMUSG00000022562	2	0.147216	0.281703	0.0013931	1.05357
	Slc16a2	ENSMUSG00000033965	2	0.0316771	0.350229	0.00141168	1.02393
	Slc25a10	ENSMUSG00000025792	2	0.000706178	0.543294	0.00142096	0.651243
	Slc14a1	ENSMUSG00000059336	2	0.456046	-0.193805	0.00143559	0.608752
	Clec12b	ENSMUSG00000030158	2	0.546211	-0.155631	0.00144418	1.31175
	Gem	ENSMUSG00000028214	2	0.0585833	0.578219	0.00144564	0.937892
	Igdcc4	ENSMUSG00000032816	2	0.0121112	0.566626	0.00145914	0.829007
	Prima1	ENSMUSG00000041669	2	0.945878	-0.0171788	0.00146028	0.820423
	Klf9	ENSMUSG00000033863	2	0.0601903	0.933475	0.0014746	1.19732
	Man2a2	ENSMUSG00000038886	2	0.0246331	0.419619	0.00148087	0.854725
	Cd74	ENSMUSG00000024610	2	0.891674	-0.0361787	0.00148317	0.705678
	Reep1	ENSMUSG00000052852	2	0.0127723	0.373405	0.00149107	0.827562
	Itga6	ENSMUSG00000027111	2	0.021292	0.42155	0.00151709	0.855492
	Dmrta1	ENSMUSG00000043753	2	0.0328045	0.232722	0.00153267	0.854373
	Tpd52l1	ENSMUSG00000000296	2	0.753701	0.0384299	0.00155402	0.602098
	Cd151	ENSMUSG00000025510	2	0.0710569	0.263859	0.00155657	0.68473
	Abhd14b	ENSMUSG00000042073	2	0.045997	0.26945	0.00156739	0.59926
	Eomes	ENSMUSG00000032446	2	0.247653	0.129762	0.00158992	0.604395
	Smo	ENSMUSG00000001761	2	0.0298936	0.302575	0.00159625	0.605809
	Fbxo44	ENSMUSG00000029001	2	0.0242541	0.248664	0.00160011	0.718731
	Serpinb9	ENSMUSG00000045827	2	0.0741092	0.326007	0.00161587	0.75769
	Gstm3	ENSMUSG00000004038	2	0.0827196	0.17608	0.00166127	0.719302
	Pls3	ENSMUSG00000016382	2	0.0235527	0.241792	0.00169214	0.656997
	Gm2044	ENSMUSG00000085354	2	0.0607316	0.303017	0.00169229	0.815045
	Tmem154	ENSMUSG00000056498	2	0.910137	-0.0488496	0.00169234	0.646652
	Tpcn1	ENSMUSG00000032741	2	0.0361834	0.474639	0.00169606	0.790506
	Zxdb	ENSMUSG00000073062	2	0.0346905	0.417025	0.00171353	0.781924
	Naf1	ENSMUSG00000014907	2	0.00129385	0.445206	0.00175512	0.74134
	Foxc1	ENSMUSG00000050295	2	0.0391625	0.530763	0.00178245	1.04939
	Rarres1	ENSMUSG00000049404	2	0.0583467	-0.451876	0.00180509	0.941848
	Nkx2-4	ENSMUSG00000054160	2	0.62038	-0.0724467	0.00180688	0.957152
	Acsbg1	ENSMUSG00000032281	2	0.0422749	-0.492339	0.00184265	0.80371
	Postn	ENSMUSG00000027750	2	0.95157	0.00832219	0.00185501	1.10798
	Slc27a6	ENSMUSG00000024600	2	0.219784	0.217668	0.00188193	1.29562
	B3galt6	ENSMUSG00000050796	2	0.00932977	0.276543	0.00189673	0.623131
	Limch1	ENSMUSG00000037736	2	0.628379	-0.412993	0.00189977	0.790948
	Aff1	ENSMUSG00000029313	2	0.913859	0.0126531	0.00190414	0.609441
	Asprv1	ENSMUSG00000033508	2	0.557048	-0.223261	0.00192851	0.676617
	Tnni3	ENSMUSG00000035458	2	0.754494	-0.0352429	0.00193426	0.758089
	Platr11	ENSMUSG00000098161	2	0.148526	0.237044	0.00194007	1.22867
	Rasgrp2	ENSMUSG00000032946	2	0.860661	0.0143869	0.00195265	0.697419
	Hrc	ENSMUSG00000038239	2	0.0115379	0.26184	0.00196393	0.638393
	Upk1a	ENSMUSG00000006313	2	0.00609812	0.431155	0.00200881	0.639645
	Sap25	ENSMUSG00000079165	2	0.124683	0.311639	0.00200934	0.717491
	Fbp1	ENSMUSG00000069805	2	0.207478	-0.157378	0.00201698	0.607525
	Lmna	ENSMUSG00000028063	2	0.0380273	0.250246	0.00202407	0.639894
	Vasn	ENSMUSG00000039646	2	0.0553323	0.449177	0.00205087	0.608191
	Cep170b	ENSMUSG00000072825	2	0.00152029	0.459231	0.00206801	0.710439
	Fstl1	ENSMUSG00000022816	2	0.0467013	0.230821	0.00208635	0.588926
	Dnah5	ENSMUSG00000022262	2	0.29115	-1.1577	0.00213625	1.12898
	Arhgap27	ENSMUSG00000034255	2	0.238526	-0.122551	0.00214393	1.0635
	Hspa1b	ENSMUSG00000090877	2	0.325732	0.387981	0.00222002	0.932618
	Apol8	ENSMUSG00000056656	2	0.462516	0.302004	0.0022273	1.95347
	Slc13a5	ENSMUSG00000020805	2	0.755349	0.0568253	0.00223089	1.11745
	Lfng	ENSMUSG00000029570	2	0.130824	-0.160898	0.00226221	0.72164
	Nrm	ENSMUSG00000059791	2	0.00708916	0.308063	0.00226312	0.596543
	Creb3l2	ENSMUSG00000038648	2	0.000526271	0.514269	0.00226892	0.766796
	Dusp15	ENSMUSG00000042662	2	0.0340202	0.37517	0.0022743	0.868508
	Sox3	ENSMUSG00000045179	2	0.0293156	-0.276391	0.00232265	1.03335
	Gulp1	ENSMUSG00000056870	2	0.165732	0.102834	0.00232599	0.658683
	Jakmip2	ENSMUSG00000024502	2	0.034285	0.448285	0.00236205	0.810129
	Chp2	ENSMUSG00000030865	2	0.142241	0.379536	0.00237393	1.21773
	Nrg2	ENSMUSG00000060275	2	0.0315435	0.549879	0.00249885	0.703187
	Car15	ENSMUSG00000090236	2	0.30498	0.195302	0.00252504	0.804612
	Tnnt1	ENSMUSG00000064179	2	0.0971639	0.303069	0.00253429	0.608889
	S1pr1	ENSMUSG00000045092	2	0.247755	0.215695	0.00253851	0.884755
	Igfbp7	ENSMUSG00000036256	2	0.156045	0.214079	0.0025665	0.881137
	Trim47	ENSMUSG00000020773	2	0.290179	0.120498	0.00258253	0.795424
	Acvrl1	ENSMUSG00000000530	2	0.130374	0.130248	0.00258935	0.808942
	Grin2c	ENSMUSG00000020734	2	0.603797	0.0571267	0.00261018	0.601323
	Slc40a1	ENSMUSG00000025993	2	0.0661628	0.239271	0.00261964	0.75461
	Sh3tc1	ENSMUSG00000036553	2	0.606151	0.0747578	0.00262162	0.739135
	Gm11627	ENSMUSG00000078640	2	0.139763	-0.244202	0.00262768	0.911295
	Zfp362	ENSMUSG00000028799	2	0.0229158	0.37875	0.00267882	0.89118
	Smpdl3a	ENSMUSG00000019872	2	0.212257	0.423853	0.00268393	0.966911
	Pappa	ENSMUSG00000028370	2	0.107412	0.298179	0.00275896	1.11555
	Rassf10	ENSMUSG00000098132	2	0.825455	-0.0883511	0.00276405	0.818687
	Emp3	ENSMUSG00000040212	2	0.0259194	0.396572	0.00276602	0.834803
	Bcl2	ENSMUSG00000057329	2	0.176273	0.327528	0.00280556	0.619095
	Sybu	ENSMUSG00000022340	2	0.217419	0.403446	0.00285256	1.11917
	Casq1	ENSMUSG00000007122	2	0.944367	0.00643383	0.00286866	0.820344
	Ptgis	ENSMUSG00000017969	2	0.00638551	0.473669	0.00290827	0.685269
	Arsa	ENSMUSG00000022620	2	0.592539	-0.0772635	0.00294167	0.774954
	Peg12	ENSMUSG00000070526	2	0.000291672	0.48578	0.00294364	0.682139
	Gprin3	ENSMUSG00000045441	2	0.149258	0.753287	0.00294548	1.20532
	Maged2	ENSMUSG00000025268	2	0.015122	0.28981	0.00294576	0.72223
	Zfp185	ENSMUSG00000031351	2	0.0944572	0.318762	0.00299644	0.670094
	Plaur	ENSMUSG00000046223	2	0.622018	0.0647281	0.00304902	0.939303
	Fosl2	ENSMUSG00000029135	2	0.119431	0.609884	0.00312816	0.938136
	Fam102b	ENSMUSG00000040339	2	0.118534	-0.269438	0.00315107	1.19258
	Chst15	ENSMUSG00000030930	2	0.0005557	0.513623	0.00319762	0.886273
	Ckm	ENSMUSG00000030399	2	0.452539	-0.0800267	0.00326551	0.656605
	4732419C18Rik	ENSMUSG00000097203	2	0.94765	0.0299961	0.00326687	1.08983
	Cyp3a13	ENSMUSG00000029727	2	0.584082	0.108521	0.00328387	0.913645
	Atp4a	ENSMUSG00000005553	2	0.328711	0.142208	0.0033275	0.669989
	Mex3b	ENSMUSG00000057706	2	0.619508	0.12248	0.00342246	0.962647
	Efnb2	ENSMUSG00000001300	2	0.139412	0.167106	0.00349287	0.641231
	Aire	ENSMUSG00000000731	2	0.00979433	0.372093	0.00355548	1.40545
	Atxn1	ENSMUSG00000046876	2	0.692301	-0.0404359	0.00363654	0.70952
	Sh2d4a	ENSMUSG00000053886	2	0.144399	0.843426	0.00364078	0.959886
	Mxd1	ENSMUSG00000001156	2	0.459799	0.184667	0.00364446	0.605498
	Rdh9	ENSMUSG00000056148	2	0.000483928	0.571356	0.00367964	0.630846
	A830035O19Rik	ENSMUSG00000111329	2	0.131635	0.498536	0.00371839	0.698922
	Defb36	ENSMUSG00000044863	2	0.15577	0.427183	0.00372172	1.69639
	Podxl	ENSMUSG00000025608	2	0.46214	0.181051	0.00377718	0.63175
	Pole2	ENSMUSG00000020974	2	0.0688597	0.397176	0.00379752	0.709981
	Tppp3	ENSMUSG00000014846	2	0.0089446	0.467232	0.00381546	0.958942
	Samd14	ENSMUSG00000047181	2	0.0396971	0.40379	0.00386938	1.14908
	Zfhx4	ENSMUSG00000025255	2	0.0596387	0.394051	0.00392441	0.625298
	Plat	ENSMUSG00000031538	2	0.12748	0.773915	0.00392687	0.894417
	Rasd1	ENSMUSG00000049892	2	0.11824	0.441477	0.00393053	0.801262
	Col16a1	ENSMUSG00000040690	2	0.0377535	0.403305	0.00393261	0.862983
	Mmp14	ENSMUSG00000000957	2	0.161072	0.219878	0.00393615	0.943934
	Psg18	ENSMUSG00000003505	2	0.161792	0.369818	0.00399428	0.978121
	Lor	ENSMUSG00000043165	2	0.000776238	0.541753	0.00405979	0.795571
	Fzd10	ENSMUSG00000081683	2	0.212009	0.151381	0.00406095	0.632461
	Prmt8	ENSMUSG00000030350	2	0.951852	0.00751125	0.00408711	0.605758
	C430049B03Rik	ENSMUSG00000087365	2	0.844973	-0.043832	0.00414079	0.978027
	Igfbp5	ENSMUSG00000026185	2	0.158067	0.402546	0.00415322	0.714173
	Chrm1	ENSMUSG00000032773	2	0.114876	0.615531	0.0041775	1.1121
	E030042O20Rik	ENSMUSG00000087222	2	0.202756	0.358996	0.00428207	0.624672
	Il3ra	ENSMUSG00000068758	2	0.013421	0.36433	0.00431936	0.679495
	Cpt1b	ENSMUSG00000078937	2	0.0916139	0.380995	0.00433341	1.10588
	Chadl	ENSMUSG00000063765	2	0.101621	0.443938	0.00440121	0.695986
	Dpysl2	ENSMUSG00000022048	2	0.00290627	-0.309342	0.00456405	0.643406
	Slc25a18	ENSMUSG00000004902	2	0.0867543	-0.506805	0.004608	0.819102
	Bcan	ENSMUSG00000004892	2	0.0952793	-0.421373	0.00468519	1.57407
	Npr1	ENSMUSG00000027931	2	0.0396757	0.414458	0.00476393	1.36059
	Six5	ENSMUSG00000040841	2	0.311697	0.112398	0.00483443	0.598363
	Fbn1	ENSMUSG00000027204	2	0.0795979	0.286149	0.00487855	0.707306
	Tmem242	ENSMUSG00000004945	2	0.00350134	0.308027	0.00488217	0.667096
	Cd52	ENSMUSG00000000682	2	0.0874534	0.389124	0.0049239	0.745964
	H2-K1	ENSMUSG00000061232	2	0.231852	0.312685	0.00493708	0.948545
	Ildr2	ENSMUSG00000040612	2	0.197667	0.453404	0.00497846	1.00464
	Tmem221	ENSMUSG00000043664	2	0.00977641	0.27046	0.00502418	0.636654
	Nphs1os	ENSMUSG00000087009	2	0.0430179	0.388476	0.00505168	0.710474
	Slc16a3	ENSMUSG00000025161	2	0.403761	0.127815	0.00517289	1.07873
	Hspa1a	ENSMUSG00000091971	2	0.430332	0.487429	0.00517491	1.61649
	S100g	ENSMUSG00000040808	2	0.955109	0.00433002	0.00519758	0.890811
	Fundc2	ENSMUSG00000031198	2	0.0366998	0.274698	0.00522261	0.619015
	Cyp2b10	ENSMUSG00000030483	2	0.201004	0.181369	0.00527758	0.89965
	Baiap2l1	ENSMUSG00000038859	2	0.119421	0.41895	0.005303	0.709134
	Mt3	ENSMUSG00000031760	2	0.0501075	0.28559	0.00533087	0.600911
	Pla2r1	ENSMUSG00000054580	2	0.378821	0.121294	0.00533238	0.732706
	C2cd4b	ENSMUSG00000091956	2	0.103838	0.631838	0.00536783	1.11641
	Myl3	ENSMUSG00000059741	2	0.0586796	0.394883	0.00538843	0.697186
	Prps1	ENSMUSG00000031432	2	0.189204	0.270626	0.00543798	0.697827
	Gm10731	ENSMUSG00000074620	2	0.113639	0.234691	0.00544181	0.600479
	Fgfbp1	ENSMUSG00000048373	2	0.00534134	0.572657	0.00549206	1.07521
	Bche	ENSMUSG00000027792	2	0.0838041	0.385728	0.00565373	0.766431
	Tmtc2	ENSMUSG00000036019	2	0.221115	0.172804	0.00575266	0.744497
	Fabp7	ENSMUSG00000019874	2	0.0875348	-0.96512	0.00577545	0.745775
	Sdsl	ENSMUSG00000029596	2	0.191769	0.112852	0.00584656	0.588581
	Zadh2	ENSMUSG00000049090	2	0.0126478	0.289231	0.00591119	0.787013
	P2ry2	ENSMUSG00000032860	2	0.0753306	0.252787	0.00602289	0.875891
	Plxna2	ENSMUSG00000026640	2	0.0431215	0.266203	0.00605526	0.911928
	Myadml2	ENSMUSG00000025141	2	0.0438033	0.579075	0.00609165	0.617865
	Slc2a4	ENSMUSG00000018566	2	0.025029	-0.512201	0.00613968	0.776984
	Fam187b	ENSMUSG00000046826	2	0.323691	0.390919	0.00625757	0.801265
	Snai2	ENSMUSG00000022676	2	0.951626	0.013434	0.00627157	0.705496
	3830432H09Rik	ENSMUSG00000101731	2	0.0152168	0.436501	0.00646467	0.703439
	Cdc42se1	ENSMUSG00000046722	2	0.851696	-0.0349645	0.00662563	0.698929
	Arhgef3	ENSMUSG00000021895	2	0.144331	0.198465	0.00674458	0.702507
	Tmem51	ENSMUSG00000040616	2	0.000911016	0.537304	0.00675082	0.620269
	Sox11	ENSMUSG00000063632	2	0.051942	0.71211	0.00676089	1.0501
	Tspo2	ENSMUSG00000023995	2	0.287416	-0.0909406	0.00682993	0.659326
	Zp3	ENSMUSG00000004948	2	0.166872	-0.250794	0.00689323	0.795355
	Plcxd1	ENSMUSG00000064247	2	0.021423	0.287128	0.00696244	0.858037
	Ech1	ENSMUSG00000053898	2	0.0445091	0.235903	0.00702526	0.677159
	Spag4	ENSMUSG00000038180	2	0.199974	0.187155	0.00704623	0.626881
	Stra6l	ENSMUSG00000028327	2	0.00516999	0.28457	0.00707089	0.597383
	Klf4	ENSMUSG00000003032	2	0.00936409	0.523934	0.00717589	0.653788
	Gm10419	ENSMUSG00000072769	2	0.123445	0.445414	0.00718047	0.750196
	Mical2	ENSMUSG00000038244	2	0.38853	-0.111662	0.00721532	0.827087
	Dapp1	ENSMUSG00000028159	2	0.00207744	-0.416439	0.00726664	0.803635
	Pim2	ENSMUSG00000031155	2	0.424122	0.0965283	0.00730859	0.712568
	Csgalnact1	ENSMUSG00000036356	2	0.740352	0.173682	0.00739821	1.01227
	Prr15	ENSMUSG00000045725	2	0.00187555	-0.89976	0.00751822	0.895093
	Myh7b	ENSMUSG00000074652	2	0.0860824	-0.299213	0.00766839	1.44946
	Id1	ENSMUSG00000042745	2	0.198861	0.146644	0.00776548	1.04473
	Insc	ENSMUSG00000048782	2	0.173328	0.499543	0.00785609	0.596834
	Ccnd1	ENSMUSG00000070348	2	0.0457735	0.379466	0.00819896	0.649893
	Cox6a2	ENSMUSG00000030785	2	0.449331	-0.148536	0.00863778	0.842826
	Rhoq	ENSMUSG00000024143	2	0.13329	0.245131	0.00876282	0.764466
	C1qtnf6	ENSMUSG00000022440	2	0.9964	0.000369329	0.00880725	0.682723
	Fuca2	ENSMUSG00000019810	2	0.0786536	0.184274	0.0088159	0.916611
	Serpinf1	ENSMUSG00000000753	2	0.202667	0.358183	0.00891451	0.641876
	Emp1	ENSMUSG00000030208	2	0.050684	0.66385	0.00895091	0.657764
	Klhl30	ENSMUSG00000026308	2	0.372184	0.154538	0.00905021	1.24725
	A730063M14Rik	ENSMUSG00000112639	2	0.207975	0.460382	0.00911534	0.771775
	Rps6ka2	ENSMUSG00000023809	2	0.598594	0.115654	0.00927284	0.594971
	Bglap3	ENSMUSG00000074489	2	0.00656241	0.447074	0.00928332	0.741997
	Gfod1	ENSMUSG00000051335	2	0.258405	0.349504	0.00933908	1.16395
	Map1b	ENSMUSG00000052727	2	0.72914	-0.0726924	0.00935984	0.61697
	Lyrm2	ENSMUSG00000045854	2	0.0612528	0.476897	0.00943139	0.585719
	Nrcam	ENSMUSG00000020598	2	0.498593	-0.0882664	0.00965368	0.811033
	Cldn4	ENSMUSG00000047501	2	0.270178	-0.402111	0.00972146	0.588826
	Cited2	ENSMUSG00000039910	2	0.0452182	0.414748	0.00978132	0.641259
	Tfap2e	ENSMUSG00000042477	2	0.923625	-0.0240837	0.00986092	0.834688
	Plch1	ENSMUSG00000036834	2	0.102951	0.33377	0.00986525	0.724461
	H2-Ab1	ENSMUSG00000073421	2	0.309049	-0.209603	0.00988786	0.803583
	Stac2	ENSMUSG00000017400	2	0.00989539	-0.540059	0.0100741	0.838233
	Phlda1	ENSMUSG00000020205	2	0.086185	0.487842	0.0104444	0.774995
	Mblac1	ENSMUSG00000049285	2	0.0352669	0.491831	0.0104524	0.601641
	Ska2	ENSMUSG00000020492	2	0.00514007	0.468988	0.0105115	0.600083
	Trim14	ENSMUSG00000039853	2	0.674361	-0.187216	0.0106126	0.617595
	Fabp5	ENSMUSG00000027533	2	0.063	0.279382	0.0106678	0.781384
	Tbc1d4	ENSMUSG00000033083	2	0.799582	0.0397044	0.0107306	0.915981
	Lrrc75b	ENSMUSG00000046807	2	0.151318	0.329803	0.0110568	0.881604
	Oas2	ENSMUSG00000032690	2	0.43007	-0.173222	0.011473	0.625558
	Rnf43	ENSMUSG00000034177	2	0.511854	-0.397241	0.011491	0.648444
	Acot2	ENSMUSG00000021226	2	0.02477	0.381854	0.0115577	0.623049
	Mir142hg	ENSMUSG00000084796	2	0.00338956	0.279526	0.0117298	0.651274
	Rbl2	ENSMUSG00000031666	2	0.102608	0.215958	0.0118634	0.599031
	Prss35	ENSMUSG00000033491	2	0.253775	-0.105871	0.0120615	0.69412
	A630081D01Rik	ENSMUSG00000102721	2	0.63968	0.185306	0.0121933	0.679642
	Poln	ENSMUSG00000045102	2	0.0204256	0.406161	0.0125054	0.65576
	Plec	ENSMUSG00000022565	2	0.759887	-0.049111	0.0128286	0.672072
	Gsta3	ENSMUSG00000025934	2	0.0903827	0.233106	0.0129892	0.656982
	Gm9925	ENSMUSG00000053861	2	0.556032	-0.127247	0.0132764	0.653996
	H2-K2	ENSMUSG00000067203	2	0.362644	0.187572	0.0132836	0.850159
	Rims4	ENSMUSG00000035226	2	0.0291462	0.190089	0.0133099	0.632387
	Frrs1	ENSMUSG00000033386	2	0.21584	0.167928	0.0134632	0.962175
	Nr2f1	ENSMUSG00000069171	2	0.823518	0.0592091	0.0137425	1.02459
	Hsd3b7	ENSMUSG00000042289	2	0.013224	0.549912	0.0137602	0.745589
	Slc44a3	ENSMUSG00000039865	2	0.100562	-0.144966	0.0137667	0.652901
	Bglap2	ENSMUSG00000074486	2	0.0258079	0.35383	0.0138484	0.608718
	Gsn	ENSMUSG00000026879	2	0.770579	0.0488536	0.0141372	0.626267
	Trappc6a	ENSMUSG00000002043	2	0.0434145	0.278208	0.0143646	0.608416
	Calr4	ENSMUSG00000028558	2	0.263666	-0.381464	0.0144591	0.734726
	Cdkn1c	ENSMUSG00000037664	2	0.708658	0.0599036	0.0145528	0.606585
	Ccno	ENSMUSG00000042417	2	0.614789	-0.0617106	0.0149254	0.776499
	Ppp1r3c	ENSMUSG00000067279	2	0.114339	0.878004	0.0149839	1.16037
	2610035D17Rik	ENSMUSG00000087259	2	0.106347	0.283054	0.0150854	0.907423
	Lin7b	ENSMUSG00000003872	2	0.853402	-0.0415843	0.0151581	0.603925
	Ankrd35	ENSMUSG00000038354	2	0.0390646	-0.276373	0.0157261	0.785357
	Gpr1	ENSMUSG00000046856	2	0.071928	0.294238	0.0159987	0.686648
	Stambp	ENSMUSG00000006906	2	0.0683192	0.243646	0.0162638	0.616587
	Igfbp2	ENSMUSG00000039323	2	0.646891	0.0437172	0.01636	0.700602
	Jmjd7	ENSMUSG00000098789	2	0.0452349	0.309135	0.0168009	0.835863
	Nr0b2	ENSMUSG00000037583	2	0.737602	0.163708	0.0169126	0.856048
	Btn2a2	ENSMUSG00000053216	2	0.258962	0.192017	0.0170572	0.615267
	Zg16	ENSMUSG00000049350	2	0.951379	0.0109325	0.0176941	0.993076
	Inpp4b	ENSMUSG00000037940	2	0.231205	-0.87858	0.0180383	2.09925
	Hoxc6	ENSMUSG00000001661	2	0.472176	0.217348	0.0185112	0.688483
	Hsd17b1	ENSMUSG00000019301	2	0.387403	0.715763	0.0185651	1.63142
	Tssk6	ENSMUSG00000047654	2	0.996908	-0.00148215	0.0185782	0.61935
	Rasa4	ENSMUSG00000004952	2	0.011078	0.458368	0.0186518	0.784432
	Bin1	ENSMUSG00000024381	2	0.520206	0.0808675	0.0196284	0.620531
	Slc16a10	ENSMUSG00000019838	2	0.00246359	0.460843	0.0211904	0.601977
	Stra8	ENSMUSG00000029848	2	0.229674	0.192065	0.0215251	1.03684
	Mfng	ENSMUSG00000018169	2	0.0108179	-0.348761	0.0215802	0.84474
	6430503K07Rik	ENSMUSG00000053545	2	0.13882	-0.249089	0.0218964	0.649113
	Mrap	ENSMUSG00000039956	2	0.769404	0.0848433	0.0225182	0.609595
	Sox18	ENSMUSG00000046470	2	0.679397	-0.136126	0.022649	0.93704
	Gp9	ENSMUSG00000030054	2	0.334845	-0.152856	0.0229481	0.713625
	Gm10734	ENSMUSG00000114255	2	0.0198924	0.511028	0.0230157	1.23359
	Tap1	ENSMUSG00000037321	2	0.969008	-0.00864096	0.0232168	0.602299
	Rab25	ENSMUSG00000008601	2	0.0977401	0.167438	0.0244727	0.661998
	Vstm4	ENSMUSG00000050666	2	0.0300099	0.405903	0.024625	0.675362
	Sphk1	ENSMUSG00000061878	2	0.867704	0.0330898	0.0247378	0.621383
	Tor4a	ENSMUSG00000059555	2	0.0894888	0.434936	0.0254892	0.721683
	Pglyrp1	ENSMUSG00000030413	2	0.325192	0.191912	0.025666	0.672593
	Cldn2	ENSMUSG00000047230	2	0.155328	0.820942	0.0261151	1.00935
	Sp8	ENSMUSG00000048562	2	0.159937	0.278416	0.0270485	0.71076
	Agbl2	ENSMUSG00000040812	2	0.161507	-1.01288	0.0270803	1.30085
	Mlkl	ENSMUSG00000012519	2	0.0581046	0.407547	0.0274582	0.967519
	H2-D1	ENSMUSG00000073411	2	0.342025	0.299283	0.0280729	0.857252
	Ak7	ENSMUSG00000041323	2	0.272019	-0.304658	0.0281274	0.741036
	Ninj2	ENSMUSG00000041377	2	0.649577	0.0471577	0.0295922	0.874906
	2610528A11Rik	ENSMUSG00000096001	2	0.772944	0.16233	0.0299725	0.728489
	1810019D21Rik	ENSMUSG00000086390	2	0.0544969	0.569866	0.0301295	0.790542
	Neto1	ENSMUSG00000050321	2	0.237565	-0.126716	0.0319669	0.596962
	Zmiz1os1	ENSMUSG00000087535	2	0.289115	0.155503	0.0321735	1.02554
	Gm4316	ENSMUSG00000110537	2	0.984177	0.00332439	0.0326217	0.59356
	Ccl2	ENSMUSG00000035385	2	0.130565	0.241789	0.0328915	0.978135
	Zfp629	ENSMUSG00000045639	2	0.0287522	0.489605	0.032964	0.955979
	Lrrk2	ENSMUSG00000036273	2	0.0113922	0.380346	0.0329773	0.724395
	Gm11681	ENSMUSG00000075437	2	0.529986	0.347748	0.0334593	0.672033
	Pdzk1	ENSMUSG00000038298	2	0.0425038	0.504978	0.0342343	0.696603
	Akr1c13	ENSMUSG00000021213	2	0.0253006	0.476306	0.0345114	0.665251
	Cspg4	ENSMUSG00000032911	2	0.0530319	0.363217	0.0352638	0.747798
	Klhl29	ENSMUSG00000020627	2	0.170197	-1.36942	0.0354295	0.964122
	F3	ENSMUSG00000028128	2	0.414606	0.288625	0.0354669	0.746163
	Adamts18	ENSMUSG00000053399	2	0.783021	0.092242	0.0358189	0.68698
	Tnnc1	ENSMUSG00000091898	2	0.641002	0.146226	0.0379379	1.17786
	Socs3	ENSMUSG00000053113	2	0.255935	0.449877	0.0386287	1.04171
	Zfp423	ENSMUSG00000045333	2	0.507651	0.0926472	0.0386446	0.666657
	Gm10575	ENSMUSG00000073787	2	0.0572234	0.581857	0.0392423	0.83531
	Plekhh3	ENSMUSG00000035172	2	0.172292	0.407291	0.0395084	0.586799
	Olfr140	ENSMUSG00000075068	2	0.283425	0.807035	0.0396401	1.19329
	Gm15743	ENSMUSG00000086645	2	0.0283577	0.473265	0.0400917	1.39924
	Lpp	ENSMUSG00000033306	2	0.6575	0.0674507	0.0403063	0.635628
	Hmox1	ENSMUSG00000005413	2	0.15065	0.273484	0.0405235	0.623617
	Pllp	ENSMUSG00000031775	2	0.264159	0.400226	0.0410237	0.604042
	Olfr531	ENSMUSG00000062712	2	0.48721	-0.167125	0.0412019	0.704287
	Grb10	ENSMUSG00000020176	2	0.00454558	0.456496	0.0435585	0.659063
	Neurog3	ENSMUSG00000044312	2	0.560265	-0.082565	0.0477025	0.620729
	Gm10874	ENSMUSG00000075591	2	0.065043	1.04804	0.0482069	1.31746
	Anxa1	ENSMUSG00000024659	2	0.561449	-0.297326	0.0486594	0.629825
