# Supplementary material for: Loss of Dead end1 induces testicular teratomas from primordial germ cells that failed to undergo sexual differentiation in embryonic testes
Source: Sci Rep. 2023 Apr 19;13:6398. doi: 10.1038/s41598-023-33706-x (PMC10115811; doi:10.1038/s41598-023-33706-x)
Supplement: Supplementary file 10 — Supplementary Table S3. [file 41598_2023_33706_MOESM10_ESM.xlsx]

## Sheet: Sheet1
	Table S3. List of genes up- and downregulated commonly in PGCs from testes of Dnd1-cKO an Dnd1_Ter/Ter embryos at E12.5 and E13.5.
	UP-regulated in mutants											DOWN-regulated in mutants
	mgi_symbol	ensembl_gene_id	E12.5_Dnd1-cKO_p.value	E12.5_Dnd1-cKO_log2FC	E13.5_Dnd1-cKO_p.value	E13.5_Dnd1-cKO_log2FC	E12.5_Ter_p.value	E12.5_Ter_log2FC	E13.5_Ter_p.value	E13.5_Ter_log2FC		mgi_symbol	ensembl_gene_id	E12.5_Dnd1-cKO_p.value	E12.5_Dnd1-cKO_log2FC	E13.5_Dnd1-cKO_p.value	E13.5_Dnd1-cKO_log2FC	E12.5_Ter_p.value	E12.5_Ter_log2FC	E13.5_Ter_p.value	E13.5_Ter_log2FC
	Ergic3	ENSMUSG00000005881	1.92769e-06	1.26813	1.63137e-05	1.35936	5e-05	1.66546	5e-05	1.63865		Dnd1	ENSMUSG00000044595	7.94509e-08	-2.87478	2.79372e-07	-3.45281	N.S.		5e-05	-1.08514
	Phlda3	ENSMUSG00000041801	2.19557e-06	1.51165	3.41222e-05	1.66496	5e-05	1.63728	5e-05	2.64304		Gsto2	ENSMUSG00000025069	3.79055e-06	-1.10819	0.000152926	-1.33009	N.S.		0.0169	-1.19066
	Rps6kl1	ENSMUSG00000019235	5.63831e-06	0.958498	7.99458e-05	1.59073	5e-05	1.28943	5e-05	2.71583		Gnat2	ENSMUSG00000009108	6.55447e-06	-1.40236	2.58904e-07	-2.04455	0.00225	-1.02046	0.00145	-1.42115
	Cx3cl1	ENSMUSG00000031778	6.38967e-06	0.892119	0.00103418	0.962856	5e-05	1.32159	5e-05	2.58032		Spink2	ENSMUSG00000053030	1.26878e-05	-0.924274	0.0190767	-0.434737	5e-05	-1.09704	N.S.
	Rnf5	ENSMUSG00000015478	1.05662e-05	0.860933	0.00013921	0.870413	5e-05	0.956747	0.00015	0.788388		Snx12	ENSMUSG00000046032	2.12605e-05	-0.664808	0.000594349	-0.58189	0.00015	-0.787421	0.00745	-0.554514
	Impact	ENSMUSG00000024423	1.33486e-05	1.05267	0.00173312	1.33901	5e-05	1.32227	0.00035	0.760734		Fgd6	ENSMUSG00000020021	2.31638e-05	-0.841462	5.31828e-05	-0.898682	0.0001	-0.747158	0.0002	-0.69258
	Naa20	ENSMUSG00000002728	1.45507e-05	0.746865	2.36242e-05	0.737426	0.00285	0.41819	5e-05	0.745192		Nutm1	ENSMUSG00000041358	2.49013e-05	-0.914351	1.28109e-05	-1.16507	0.03255	-0.69048	0.03215	-0.592019
	Lpar1	ENSMUSG00000038668	2.85194e-05	0.715371	0.000109828	1.1616	0.0005	0.802594	N.S.			Mbl2	ENSMUSG00000024863	2.52399e-05	-0.825206	0.000295346	-0.960831	N.S.		0.0028	-1.46763
	Sec14l4	ENSMUSG00000019368	3.10162e-05	0.72299	8.64128e-05	0.909871	0.0001	1.51914	0.0032	0.856111		Exoc3l	ENSMUSG00000043251	3.06661e-05	-0.737945	0.00367359	-0.366543	5e-05	-1.11288	0.0194	-0.517771
	Laptm4b	ENSMUSG00000022257	4.37382e-05	0.613582	1.3362e-05	1.16037	5e-05	0.987606	5e-05	1.83367		Sult4a1	ENSMUSG00000018865	3.12425e-05	-1.0733	0.0130867	-1.11198	5e-05	-1.55077	5e-05	-1.64763
	Ube2m	ENSMUSG00000005575	4.55406e-05	0.990485	0.000227569	1.10158	0.0029	1.36215	0.00125	0.980946		Prkch	ENSMUSG00000021108	3.41454e-05	-1.22695	0.0198066	-0.553479	N.S.		0.031	-0.594015
	Folr2	ENSMUSG00000032725	4.68694e-05	1.1417	0.0094245	0.743265	0.04025	0.771163	0.0352	0.889027		Zbed5	ENSMUSG00000034173	3.42182e-05	-0.68073	1.53501e-05	-1.09101	5e-05	-0.755373	5e-05	-0.859977
	Fabp3	ENSMUSG00000028773	4.89682e-05	1.22293	3.66003e-05	1.54278	0.00245	1.94319	N.S.			Kcnip3	ENSMUSG00000079056	4.13176e-05	-0.993097	0.00287234	-0.612445	0.002	-1.47757	N.S.
	Psrc1	ENSMUSG00000068744	5.05721e-05	1.23799	0.000213239	1.59258	5e-05	1.59066	5e-05	2.4622		Sdc3	ENSMUSG00000025743	4.14604e-05	-0.879756	0.000104064	-1.50251	0.00455	-0.637058	N.S.
	Trip6	ENSMUSG00000023348	5.46749e-05	1.05021	0.000661168	1.4567	0.00015	1.82769	N.S.			Zc3h6	ENSMUSG00000042851	4.24556e-05	-1.02277	2.27822e-05	-1.22275	0.02585	-0.556883	0.00685	-0.630007
	Ly6a	ENSMUSG00000075602	5.61811e-05	0.889634	0.00146218	1.81383	0.01035	0.873677	N.S.			Zfp385b	ENSMUSG00000027016	4.63052e-05	-1.00809	0.00111342	-1.19638	0.0008	-0.834402	N.S.
	Ttc7b	ENSMUSG00000033530	5.89196e-05	0.72021	1.95828e-05	0.794263	0.01725	0.648077	0.00015	1.17886		Spa17	ENSMUSG00000001948	4.78404e-05	-0.680697	6.72617e-05	-1.02533	0.0054	-0.931789	N.S.
	Ddit4l	ENSMUSG00000046818	6.19512e-05	0.967226	1.10999e-05	1.31129	0.00025	1.12932	0.00015	0.928486		Pdlim3	ENSMUSG00000031636	5.45563e-05	-0.962579	3.89688e-05	-1.35272	5e-05	-2.00021	5e-05	-1.56735
	Hadh	ENSMUSG00000027984	6.27033e-05	0.883522	1.46935e-05	1.06873	5e-05	1.12855	0.0016	0.516734		Tdrkh	ENSMUSG00000041912	7.64817e-05	-0.624405	9.71397e-05	-1.10146	5e-05	-1.23541	0.00165	-0.548867
	Smcr8	ENSMUSG00000049323	6.92038e-05	0.627656	0.00157664	0.526586	0.00075	0.869431	N.S.			Mns1	ENSMUSG00000032221	7.82603e-05	-0.547328	1.97099e-05	-0.85033	0.0384	-0.489031	0.0008	-0.755578
	Col27a1	ENSMUSG00000045672	7.44626e-05	1.80205	0.0012256	1.319	0.0003	1.03464	N.S.			Zp1	ENSMUSG00000024734	9.19904e-05	-0.972097	0.00107687	-0.630513	5e-05	-1.03012	N.S.
	B4galnt4	ENSMUSG00000055629	7.49115e-05	0.600395	0.00658008	0.359111	0.00075	1.09133	0.00025	1.27948		Dbndd2	ENSMUSG00000017734	9.62574e-05	-0.597938	0.000390968	-1.41798	0.0002	-1.12203	5e-05	-1.31253
	Fbxo27	ENSMUSG00000037463	8.65151e-05	0.79445	9.34727e-06	1.22162	N.S.		0.0096	1.10534		Pus7l	ENSMUSG00000033356	9.8669e-05	-0.897687	0.00025012	-0.87803	0.0001	-1.78419	N.S.
	D630039A03Rik	ENSMUSG00000052117	8.66405e-05	1.05961	0.000107511	1.15854	0.0087	0.655148	N.S.			Tmem69	ENSMUSG00000055900	9.99235e-05	-0.601776	0.0330398	-0.470267	N.S.		0.00095	-0.586122
	Rhbdd2	ENSMUSG00000039917	8.93771e-05	0.63981	0.001721	0.507029	5e-05	0.71925	5e-05	0.647714		Spo11	ENSMUSG00000005883	0.000110714	-0.796976	0.000170446	-0.993652	0.0104	-0.769908	N.S.
	Dnmt3a	ENSMUSG00000020661	9.19974e-05	0.637674	0.0011657	0.718815	5e-05	0.719266	N.S.			Tcf7	ENSMUSG00000000782	0.000112514	-0.608399	0.000159265	-0.578069	N.S.		5e-05	-0.812704
	Slc7a3	ENSMUSG00000031297	9.33997e-05	1.46754	2.48466e-05	1.35728	5e-05	1.71604	N.S.			Slc43a1	ENSMUSG00000027075	0.000114317	-0.686588	0.00380543	-0.474269	0.00455	-0.816099	N.S.
	Gprc5c	ENSMUSG00000051043	0.000108004	0.731972	0.0018504	1.18484	0.00015	1.43631	0.00055	1.01458		Nphp4	ENSMUSG00000039577	0.00011713	-0.562432	6.12853e-06	-1.04696	0.0048	-0.634584	0.0013	-0.703829
	Pold2	ENSMUSG00000020471	0.000136631	0.582846	0.000145229	0.638571	5e-05	0.915993	5e-05	0.798989		Lrrn4	ENSMUSG00000043110	0.000120477	-0.639021	0.000975228	-1.02629	5e-05	-0.933625	N.S.
	S100a10	ENSMUSG00000041959	0.000178151	0.962027	2.50913e-05	1.55407	5e-05	1.79514	5e-05	2.77731		Rilpl1	ENSMUSG00000029392	0.000123861	-0.607631	0.00806252	-0.342357	0.0449	-0.637613	N.S.
	Rhod	ENSMUSG00000041845	0.000187013	0.760931	0.000125621	0.965833	N.S.		0.0254	1.29014		Zmat1	ENSMUSG00000052676	0.000125102	-0.72905	0.00339286	-0.606705	0.009	-1.01414	0.00025	-1.06867
	Pmvk	ENSMUSG00000027952	0.000207533	0.467207	7.20354e-05	0.732991	0.0002	0.966868	5e-05	1.42773		Exd1	ENSMUSG00000048647	0.000125261	-0.914204	4.02113e-06	-1.42364	5e-05	-1.17358	0.00695	-0.585042
	Qrich2	ENSMUSG00000070331	0.000208571	0.723698	2.12364e-06	1.26824	0.0081	0.861156	0.01695	1.40465		Gnaz	ENSMUSG00000040009	0.000135674	-0.633742	0.000686914	-0.568461	0.00735	-0.749852	0.0154	-0.585199
	Serpinb6a	ENSMUSG00000060147	0.000209345	0.667608	1.31494e-05	1.32631	N.S.		0.00065	0.938106		Slc25a31	ENSMUSG00000069041	0.000143256	-0.818688	0.00469417	-0.575016	5e-05	-2.18685	5e-05	-1.37968
	Ildr1	ENSMUSG00000022900	0.000213522	0.498235	0.000927018	1.30298	5e-05	1.25113	N.S.			Klhl35	ENSMUSG00000035298	0.000150655	-0.82058	0.00296874	-0.965781	N.S.		0.044	-0.812067
	Pdzd11	ENSMUSG00000015668	0.000214535	0.519444	0.000130316	0.647938	0.0013	0.658062	0.0018	0.745004		Uchl1	ENSMUSG00000029223	0.000167256	-0.650064	0.00158451	-0.495872	5e-05	-3.14148	5e-05	-2.08736
	Tead2	ENSMUSG00000030796	0.000219251	0.711751	0.000715835	1.06923	5e-05	1.48873	N.S.			Xlr	ENSMUSG00000054626	0.000195854	-0.779711	0.0107405	-0.54439	0.00265	-1.52164	0.01405	-1.65765
	Lrrn2	ENSMUSG00000026443	0.000230514	0.85009	0.00488329	0.712884	0.00015	1.39889	N.S.			Shmt2	ENSMUSG00000025403	0.000223832	-0.594052	0.000275775	-0.631022	5e-05	-1.56702	5e-05	-1.23111
	Ssr2	ENSMUSG00000041355	0.000250906	0.471961	1.73707e-05	0.77455	5e-05	0.86006	5e-05	0.822112		Syce3	ENSMUSG00000078938	0.000229689	-0.725013	0.00228156	-0.649711	0.00695	-1.60835	N.S.
	Vdac1	ENSMUSG00000020402	0.000251107	0.566843	0.000311906	0.680703	5e-05	0.832406	5e-05	1.12826		Krt17	ENSMUSG00000035557	0.000232567	-0.99049	1.5833e-05	-2.26233	N.S.		5e-05	-2.94167
	Apoc1	ENSMUSG00000040564	0.000267232	0.679778	5.39572e-05	1.00353	5e-05	1.95134	0.00045	2.40757		Mtfmt	ENSMUSG00000059183	0.000235937	-0.490514	0.000210904	-0.631533	0.00085	-0.687625	N.S.
	Yap1	ENSMUSG00000053110	0.000286944	0.683135	0.00059209	0.900211	5e-05	0.998566	5e-05	0.873762		Lef1	ENSMUSG00000027985	0.000259844	-0.516309	1.99121e-05	-0.761428	0.00105	-0.57301	0.0004	-0.628658
	Cfl1	ENSMUSG00000056201	0.000287176	0.470876	0.000194823	0.597401	5e-05	0.905281	5e-05	0.809586		Sycp3	ENSMUSG00000020059	0.000272585	-0.608636	0.0434693	-0.607494	5e-05	-1.41237	0.00125	-0.969091
	Peg12	ENSMUSG00000070526	0.000291672	0.48578	0.00294364	0.682139	5e-05	1.07493	5e-05	1.3649		Stamos	ENSMUSG00000086657	0.000279079	-0.705878	4.71901e-05	-0.71788	0.02165	-1.04069	N.S.
	Cers2	ENSMUSG00000015714	0.000296692	0.504228	0.000620221	0.62215	0.0044	0.877747	N.S.			Fbxo10	ENSMUSG00000048232	0.000290074	-0.660883	3.21807e-05	-0.907587	0.03555	-0.816927	0.0095	-0.67345
	Crtc3	ENSMUSG00000030527	0.000322857	0.59491	0.00134036	0.637043	0.0036	0.692196	N.S.			Dapk2	ENSMUSG00000032380	0.000302219	-0.442284	1.73958e-05	-1.18454	N.S.		0.00025	-1.00336
	Bbc3	ENSMUSG00000002083	0.000323678	0.915228	2.69611e-06	1.40685	0.0022	0.988856	5e-05	1.83441		Srl	ENSMUSG00000022519	0.000303364	-0.906481	2.94091e-05	-0.935192	5e-05	-1.40573	0.00065	-0.718816
	Nfib	ENSMUSG00000008575	0.000328105	0.552686	0.000995057	0.945183	5e-05	0.666788	N.S.			Lnx2	ENSMUSG00000016520	0.000305197	-0.528713	0.000447458	-0.604138	0.00065	-0.726768	N.S.
	Agtrap	ENSMUSG00000029007	0.000328341	0.589927	0.000104835	0.563371	5e-05	0.796271	0.00155	0.601678		Chd5	ENSMUSG00000005045	0.000312349	-0.795475	7.33527e-05	-1.67908	N.S.		0.0003	-0.806423
	Rab12	ENSMUSG00000023460	0.000339554	0.728653	0.00352519	0.440161	0.02115	0.759017	N.S.			Mbnl3	ENSMUSG00000036109	0.000319851	-0.740884	0.187801	-0.266698	0.00015	-0.639667	N.S.
	Rnpepl1	ENSMUSG00000026269	0.000363826	0.552654	4.00099e-05	0.932269	0.00135	0.980566	5e-05	1.68975		Rexo2	ENSMUSG00000032026	0.000335214	-0.449471	0.00143968	-0.622088	5e-05	-0.992436	0.00085	-0.445062
	Mlf2	ENSMUSG00000030120	0.000371526	0.408075	0.000311787	0.629511	5e-05	0.615878	5e-05	1.09462		Smug1	ENSMUSG00000036061	0.000339365	-0.638311	0.00126278	-0.508476	5e-05	-0.842676	N.S.
	Etl4	ENSMUSG00000036617	0.000378305	0.643483	8.09333e-05	1.10284	5e-05	1.25398	0.00675	0.559865		Dusp14	ENSMUSG00000018648	0.000358651	-0.517764	0.000524725	-0.830631	0.002	-0.790938	N.S.
	Nodal	ENSMUSG00000037171	0.000379233	0.762495	0.00145246	0.600524	5e-05	1.06324	5e-05	1.76862		Stard8	ENSMUSG00000031216	0.000373092	-0.63045	0.00116318	-0.909836	5e-05	-0.84189	N.S.
	Aif1	ENSMUSG00000024397	0.00040254	1.4349	0.000237519	1.11055	5e-05	0.900444	N.S.			Phf7	ENSMUSG00000021902	0.000374806	-0.564908	1.57825e-05	-0.89536	5e-05	-1.35603	0.0005	-0.784546
	Mbp	ENSMUSG00000041607	0.000412105	0.462089	0.00052928	0.827218	5e-05	1.49633	5e-05	1.58658		Asz1	ENSMUSG00000010796	0.00038916	-1.19988	0.00134625	-0.956484	5e-05	-2.68699	5e-05	-1.8235
	Letmd1	ENSMUSG00000037353	0.000424871	0.552194	0.000145094	0.714308	0.0055	0.891055	0.00465	1.05212		Pde6b	ENSMUSG00000029491	0.000394626	-0.954392	0.000330753	-1.35633	0.03285	-0.747902	0.0405	-0.531512
	Gch1	ENSMUSG00000037580	0.000431325	0.60319	0.000195431	0.772368	0.00265	0.784502	0.006	0.745453		Txnrd3	ENSMUSG00000000811	0.000420132	-0.605282	8.86825e-05	-0.814548	5e-05	-1.27055	5e-05	-0.934925
	Xpnpep1	ENSMUSG00000025027	0.000435472	0.498897	0.000101596	0.695665	5e-05	0.9727	5e-05	1.30195		Zswim3	ENSMUSG00000045822	0.000420301	-0.494202	4.87926e-05	-1.15372	N.S.		0.00045	-0.821392
	Ywhah	ENSMUSG00000018965	0.000437929	0.494688	6.90189e-05	0.74822	5e-05	0.951421	5e-05	0.913317		Rras	ENSMUSG00000038387	0.000511602	-0.621726	0.000932791	-0.656687	0.00185	-1.06956	N.S.
	Apobec2	ENSMUSG00000040694	0.000439502	0.602845	0.000124345	1.12475	0.00065	0.879902	5e-05	3.02904		Gsto1	ENSMUSG00000025068	0.000542923	-0.506721	0.00193145	-0.613791	5e-05	-1.36633	0.02855	-0.659531
	Zscan10	ENSMUSG00000023902	0.000441014	0.514467	0.000310088	0.613681	5e-05	0.802811	0.0058	0.531494		Acot13	ENSMUSG00000006717	0.000546635	-0.492809	0.000503289	-0.716951	5e-05	-1.22989	5e-05	-0.98699
	Ankle1	ENSMUSG00000046295	0.000448372	0.685731	0.00141813	0.699151	0.0002	0.859518	0.0001	1.01162		Tktl1	ENSMUSG00000031397	0.000548566	-0.633287	0.735744	0.100197	0.0005	-1.19922	0.0145	-0.681066
	Cdk1	ENSMUSG00000019942	0.000465223	0.52224	0.000165374	0.729686	N.S.		5e-05	0.646511		Nol8	ENSMUSG00000021392	0.000588018	-0.618032	0.00187162	-0.795274	5e-05	-0.767321	0.0313	-0.29726
	Rgp1	ENSMUSG00000028468	0.000500097	0.437233	7.25049e-05	0.676168	0.0302	0.657371	N.S.			Mov10l1	ENSMUSG00000015365	0.000593054	-0.725009	0.000435813	-0.919932	5e-05	-1.50736	5e-05	-0.799686
	Hpgd	ENSMUSG00000031613	0.000502965	0.921195	0.000309764	0.74908	0.0172	0.866421	N.S.			Nudt6	ENSMUSG00000050174	0.00062258	-0.574321	0.00568625	-0.665959	0.0403	-0.701309	0.04055	-0.712765
	Rab26os	ENSMUSG00000093565	0.000505641	0.822851	0.0272598	0.26479	0.00425	1.1561	N.S.			Tmem130	ENSMUSG00000043388	0.000630224	-0.890791	0.00455843	-0.937542	0.01935	-0.760863	5e-05	-2.09161
	Fkbp9	ENSMUSG00000029781	0.000511131	0.618397	0.000233323	0.788972	N.S.		5e-05	1.15506		Usp15	ENSMUSG00000020124	0.000630983	-0.581097	0.000191362	-0.692484	5e-05	-0.692448	N.S.
	Idh2	ENSMUSG00000030541	0.000524764	0.400623	0.000218204	0.698356	5e-05	0.961773	5e-05	1.29725		Slc43a2	ENSMUSG00000038178	0.000632603	-0.478657	0.000650652	-0.622729	N.S.		0.0003	-0.718671
	Inpp5d	ENSMUSG00000026288	0.000543249	1.18821	1.28598e-05	1.23373	5e-05	1.54802	5e-05	2.50349		Taf9b	ENSMUSG00000047242	0.000673371	-1.08815	0.00681596	-0.987197	5e-05	-1.47949	0.00015	-1.04098
	Chst15	ENSMUSG00000030930	0.0005557	0.513623	0.00319762	0.886273	0.01635	0.504399	5e-05	1.61463		1700003G18Rik	ENSMUSG00000087621	0.000681163	-0.744956	0.0315936	-0.612429	N.S.		0.03775	-0.952937
	Mdp1	ENSMUSG00000002329	0.000574199	0.765643	1.69021e-05	0.978022	0.0106	0.561693	0.00035	1.07187		D16Ertd472e	ENSMUSG00000022864	0.000688534	-0.558716	0.00584997	-0.879263	5e-05	-0.828001	N.S.
	Gpsm1	ENSMUSG00000026930	0.000580288	0.472998	3.94646e-05	0.677717	0.00045	1.18324	0.0011	1.19388		Mphosph8	ENSMUSG00000079184	0.000720841	-0.582345	1.95439e-05	-0.723581	5e-05	-0.951938	5e-05	-0.550804
	Lgals9	ENSMUSG00000001123	0.000587471	0.562471	0.000254909	0.841945	5e-05	1.83248	5e-05	2.65449		Mei4	ENSMUSG00000043289	0.000746091	-0.819166	0.0327535	-0.563419	0.00865	-0.614042	0.01705	-0.566189
	Tcea3	ENSMUSG00000001604	0.000598157	0.589594	0.00172282	0.533198	5e-05	1.49402	5e-05	1.76576		Zfp667	ENSMUSG00000054893	0.000751804	-0.569203	1.99608e-05	-0.995115	N.S.		0.0011	-0.722111
	Espn	ENSMUSG00000028943	0.000624681	0.474169	0.00044698	0.869235	0.0021	1.06608	0.01515	0.879376		Spata5	ENSMUSG00000027722	0.000755784	-0.501386	6.40745e-05	-0.658758	5e-05	-0.749797	0.00025	-0.514012
	Dnlz	ENSMUSG00000075467	0.000625004	0.558464	4.6847e-05	0.654995	0.01465	0.52569	0.0026	0.812492		Nr1d2	ENSMUSG00000021775	0.000778235	-0.604248	0.00107459	-0.738453	0.007	-0.437568	5e-05	-0.701855
	Rab15	ENSMUSG00000021062	0.000631879	0.913719	0.0012395	1.08782	5e-05	2.27571	N.S.			Sestd1	ENSMUSG00000042272	0.000809396	-0.413087	0.00014231	-0.618803	0.0001	-0.707257	0.01295	-0.354147
	Txndc15	ENSMUSG00000021497	0.000694546	0.525902	9.00503e-05	0.700677	N.S.		0.01755	0.598903		Galnt10	ENSMUSG00000020520	0.00082454	-0.640783	0.0606702	-0.312289	0.00125	-1.10282	0.02965	-0.543241
	Tff2	ENSMUSG00000024028	0.000705427	1.2514	0.00396843	1.59463	5e-05	2.77547	N.S.			Asap1	ENSMUSG00000022377	0.000835486	-0.452504	8.44059e-05	-0.694877	0.0003	-0.694702	0.03345	-0.323135
	Slc25a10	ENSMUSG00000025792	0.000706178	0.543294	0.00142096	0.651243	0.0464	0.391529	5e-05	0.893035		Shq1	ENSMUSG00000035378	0.000882168	-0.673652	0.00324114	-0.69151	5e-05	-0.87318	0.00185	-0.574024
	Otog	ENSMUSG00000009487	0.000712792	0.62504	0.0289686	0.395275	5e-05	0.879149	5e-05	1.05195		Trmt11	ENSMUSG00000019792	0.000915712	-0.467108	8.7029e-05	-0.641632	5e-05	-0.764604	N.S.
	Tspan6	ENSMUSG00000067377	0.000727829	0.619978	0.000532299	0.786813	5e-05	1.35901	0.0001	1.00911		Tcam1	ENSMUSG00000020712	0.000948624	-0.759999	0.00154179	-0.798005	N.S.		0.0078	-0.956979
	Cd63	ENSMUSG00000025351	0.000729387	0.657521	7.17039e-05	1.21431	0.00255	0.793026	5e-05	1.17724		3830403N18Rik	ENSMUSG00000031125	0.000951246	-1.00053	0.000839667	-0.896646	0.0016	-1.75382	N.S.
	Dsg2	ENSMUSG00000044393	0.000746816	0.644146	0.000263546	1.03927	N.S.		5e-05	1.49491		Tex14	ENSMUSG00000010342	0.00110708	-0.596295	3.60849e-05	-0.64022	5e-05	-0.903049	5e-05	-0.689327
	Hspb1	ENSMUSG00000004951	0.00074823	1.03726	1.44401e-05	1.90015	5e-05	3.22178	5e-05	2.36162		Klf15	ENSMUSG00000030087	0.0011203	-0.700043	0.0214148	-0.452896	N.S.		0.0008	-1.0854
	Apoe	ENSMUSG00000002985	0.000753467	0.894481	1.98949e-05	1.05029	5e-05	1.88613	0.00015	0.903384		Mcm8	ENSMUSG00000027353	0.00115423	-0.434654	0.000232522	-0.661614	5e-05	-0.666142	0.01825	-0.375321
	1110038B12Rik	ENSMUSG00000092203	0.000772849	0.613893	0.00252223	0.439685	0.0015	0.620029	N.S.			Scml2	ENSMUSG00000000037	0.0011568	-0.904304	0.0171273	-0.545136	5e-05	-1.47197	5e-05	-1.26406
	Capns1	ENSMUSG00000001794	0.000787407	0.515329	2.55026e-05	0.922425	N.S.		5e-05	1.0578		Pnpla7	ENSMUSG00000036833	0.00120932	-0.461735	2.82677e-05	-0.816151	0.00025	-0.640902	5e-05	-0.883894
	Nav1	ENSMUSG00000009418	0.000797872	0.457964	9.58116e-05	0.861533	5e-05	0.961207	5e-05	1.25337		Hfm1	ENSMUSG00000043410	0.00122734	-0.561575	0.000106783	-0.706585	0.02275	-0.859598	N.S.
	Pcbd1	ENSMUSG00000020098	0.000825835	0.429864	6.38524e-05	0.748448	0.00185	0.982133	5e-05	2.85484		Mael	ENSMUSG00000040629	0.00124309	-0.596637	0.00623344	-0.789979	5e-05	-2.20336	5e-05	-1.47688
	Sms	ENSMUSG00000071708	0.000833419	0.429384	6.40643e-05	0.705969	N.S.		5e-05	0.595953		Rhox10	ENSMUSG00000053909	0.0012745	-0.925187	0.000180658	-1.52133	0.00425	-1.91761	N.S.
	Diras2	ENSMUSG00000047842	0.000844301	0.924896	9.95249e-06	1.02093	0.00595	0.638331	N.S.			Cds1	ENSMUSG00000029330	0.00128106	-0.614077	0.0183262	-0.570001	0.01215	-0.65853	N.S.
	Trim35	ENSMUSG00000022043	0.000863913	0.459222	0.000216003	0.754315	0.0025	0.540777	5e-05	0.870704		Mpdz	ENSMUSG00000028402	0.00129417	-0.612816	0.000220189	-0.585118	N.S.		5e-05	-1.14618
	Hmgcs2	ENSMUSG00000027875	0.000866872	1.94471	0.000218927	1.93192	5e-05	1.92512	0.0192	0.606632		Ddx10	ENSMUSG00000053289	0.00154083	-0.555406	0.000351348	-0.62378	5e-05	-1.04596	0.00305	-0.393137
	Pnma5	ENSMUSG00000050424	0.000870991	0.702453	0.0223817	0.752632	0.0018	1.05407	N.S.			Abcb6	ENSMUSG00000026198	0.00155865	-0.500945	0.0324113	-0.671708	5e-05	-1.01515	5e-05	-1.43351
	Jup	ENSMUSG00000001552	0.000882259	0.539626	0.000517651	0.870147	0.00035	0.872511	N.S.			Igf1r	ENSMUSG00000005533	0.00159322	-0.449154	0.000479934	-0.684067	N.S.		5e-05	-1.14872
	Tmem51	ENSMUSG00000040616	0.000911016	0.537304	0.00675082	0.620269	0.03905	0.884452	N.S.			Ccdc158	ENSMUSG00000050050	0.00161313	-0.365764	0.00649598	-0.589096	0.0028	-0.662466	0.003	-0.748698
	Capn6	ENSMUSG00000067276	0.000924358	1.19678	0.00306439	1.58237	0.01335	0.801073	N.S.			Afp	ENSMUSG00000054932	0.00162715	-0.8066	0.242958	-0.654778	0.00015	-1.78675	N.S.
	Nfkb1	ENSMUSG00000028163	0.000950509	0.507951	0.000486329	0.718343	N.S.		0.001	0.897072		Zfp677	ENSMUSG00000062743	0.00173271	-0.545237	0.00057945	-0.719994	0.0012	-0.726317	0.01475	-0.646581
	Akr1cl	ENSMUSG00000025955	0.000962881	1.92506	4.42902e-05	1.91944	5e-05	2.32728	0.0049	0.957066		Mageb4	ENSMUSG00000035427	0.00175845	-1.02362	0.307225	-0.555648	5e-05	-2.24559	0.0008	-0.900129
	Ebp	ENSMUSG00000031168	0.00100862	0.474009	0.000162764	0.797891	0.0215	0.506666	0.00365	0.78662		Zmym5	ENSMUSG00000040123	0.00182273	-0.394271	3.1446e-05	-0.731401	5e-05	-0.655468	0.0022	-0.435451
	Mgst1	ENSMUSG00000008540	0.00102766	1.68248	0.000166987	1.96644	0.0004	2.27684	N.S.			Pik3r3	ENSMUSG00000028698	0.00190698	-0.617048	0.0150857	-0.583338	0.0017	-0.601466	5e-05	-0.888186
	Lmnb1	ENSMUSG00000024590	0.00104277	0.450046	0.000411322	0.619325	5e-05	0.896852	0.00275	0.448174		Aldoc	ENSMUSG00000017390	0.00190961	-0.606007	0.0331143	-0.398966	0.0162	-1.39473	0.0467	-0.648877
	Rbmx	ENSMUSG00000031134	0.00107157	0.702808	0.100043	0.601029	0.0049	0.821167	N.S.			Ap3m2	ENSMUSG00000031539	0.00198116	-0.432904	8.10925e-05	-0.739919	0.0192	-0.643814	0.0011	-0.946359
	Pgrmc1	ENSMUSG00000006373	0.00109913	0.822369	5.67477e-06	1.40498	0.0055	0.620305	5e-05	1.14046		Skor1	ENSMUSG00000022245	0.00204763	-1.11375	0.000599996	-1.2434	0.0231	-0.956508	N.S.
	Wt1	ENSMUSG00000016458	0.00110545	1.64481	1.70122e-05	1.79789	5e-05	2.12414	N.S.			Egr4	ENSMUSG00000071341	0.00210731	-1.64939	0.00125169	-1.73319	N.S.		0.0466	-4.51759
	2310022B05Rik	ENSMUSG00000031983	0.00118627	0.623243	0.000746284	1.07722	0.00075	1.06341	0.0016	0.993229		Gtsf1	ENSMUSG00000022487	0.002149	-0.611939	0.42316	-0.334174	N.S.		0.003	-1.14964
	Hs6st2	ENSMUSG00000062184	0.00118943	1.19027	0.0011224	1.40609	0.0024	0.677889	N.S.			2310061I04Rik	ENSMUSG00000050705	0.00215208	-0.313988	0.000681648	-0.58509	5e-05	-0.759739	0.0004	-0.572702
	Aldh3b1	ENSMUSG00000024885	0.00124986	1.7502	2.81372e-05	1.95577	5e-05	1.58792	N.S.			Tdrd5	ENSMUSG00000060985	0.00215376	-0.466012	0.000262637	-0.876061	5e-05	-0.877804	5e-05	-1.52337
	Fam25c	ENSMUSG00000043681	0.00129057	0.851053	0.0101498	0.902886	5e-05	1.79435	0.0013	1.44576		2900026A02Rik	ENSMUSG00000051339	0.00220282	-0.526481	0.000400945	-0.859732	0.00895	-0.491318	0.0002	-0.842094
	Naf1	ENSMUSG00000014907	0.00129385	0.445206	0.00175512	0.74134	0.017	0.642798	0.0001	0.913009		Gnb4	ENSMUSG00000027669	0.00227809	-0.716328	6.01761e-06	-1.01897	5e-05	-0.962103	5e-05	-1.19548
	Slc7a7	ENSMUSG00000000958	0.00132345	0.454083	0.000352095	0.814286	N.S.		0.00675	1.06869		Acbd7	ENSMUSG00000026644	0.00235324	-0.638652	0.000167713	-0.661227	N.S.		0.04805	-1.14007
	Mt1	ENSMUSG00000031765	0.00141999	1.34491	1.6851e-05	1.88956	5e-05	2.58112	0.0127	1.43127		Syngr4	ENSMUSG00000040231	0.00238773	-0.409199	0.00321295	-0.734285	N.S.		0.0322	-1.11922
	B4galt6	ENSMUSG00000056124	0.00143464	0.404472	0.000617984	0.620422	5e-05	1.0327	5e-05	1.2428		Foxr1	ENSMUSG00000074397	0.00242872	-0.689564	2.48584e-05	-1.16567	0.0002	-0.692536	0.00545	-0.478737
	Tsc22d1	ENSMUSG00000022010	0.00148804	0.550667	0.000116033	0.859593	5e-05	1.02049	0.00385	0.453153		Tdrd1	ENSMUSG00000025081	0.00244732	-0.913472	0.00149218	-1.03279	0.00055	-0.853481	0.0003	-0.780682
	Slc7a9	ENSMUSG00000030492	0.00150515	0.607678	0.157824	0.181699	0.0241	0.751977	N.S.			Wdr36	ENSMUSG00000038299	0.0024662	-0.506411	3.95151e-05	-0.643833	5e-05	-0.605526	0.03005	-0.302434
	Cep170b	ENSMUSG00000072825	0.00152029	0.459231	0.00206801	0.710439	0.00135	0.758468	5e-05	0.876579		Nlrp14	ENSMUSG00000016626	0.00247304	-0.849533	0.120735	-0.830583	5e-05	-1.28665	0.0002	-1.08431
	Lpar6	ENSMUSG00000033446	0.00152243	0.70757	9.79315e-05	1.02611	0.04455	1.31352	N.S.			Ankrd12	ENSMUSG00000034647	0.0024814	-0.369581	0.000448543	-0.611007	0.0085	-0.430341	5e-05	-0.82978
	Klhl9	ENSMUSG00000070923	0.00153044	0.406536	0.000314074	0.706039	0.0007	0.703561	N.S.			Shroom3	ENSMUSG00000029381	0.00248875	-0.572913	0.000492028	-0.846193	5e-05	-0.934105	5e-05	-1.1524
	Aard	ENSMUSG00000068522	0.00155224	1.50605	0.000181158	1.96035	5e-05	2.69951	5e-05	1.53298		Fmn1	ENSMUSG00000044042	0.00261248	-0.66883	0.000229901	-1.27535	N.S.		0.0001	-0.634507
	Rnd3	ENSMUSG00000017144	0.00157015	0.832333	9.10673e-06	1.56312	0.00065	1.02721	0.00375	0.795041		Ccpg1	ENSMUSG00000034563	0.00262932	-0.511683	4.81772e-05	-0.623726	0.0034	-0.533936	0.0012	-0.601065
	Mylpf	ENSMUSG00000030672	0.00157576	0.377573	0.000835181	0.623805	0.00435	0.859781	0.00015	1.23227		Lrrc42	ENSMUSG00000028617	0.00264025	-0.511084	0.00199825	-0.62517	5e-05	-0.785389	5e-05	-0.910921
	Rgs2	ENSMUSG00000026360	0.00167407	1.52363	2.87013e-05	1.4978	0.003	0.852208	N.S.			Cd302	ENSMUSG00000060703	0.00280937	-0.716182	7.40929e-06	-0.928018	0.0077	-0.890515	5e-05	-1.36045
	Parva	ENSMUSG00000030770	0.00172532	0.533925	0.000192645	0.706089	0.001	0.978856	0.00675	0.585717		Bmp7	ENSMUSG00000008999	0.00282809	-0.722681	0.0407236	-0.519674	0.0003	-0.926771	N.S.
	Cd81	ENSMUSG00000037706	0.00176542	0.728316	1.77343e-05	1.05529	5e-05	1.25514	5e-05	0.671846		Tdrd7	ENSMUSG00000035517	0.00290361	-0.654058	0.000266369	-0.633486	5e-05	-1.17548	N.S.
	Tgfbi	ENSMUSG00000035493	0.00176772	1.50296	0.00118462	1.46911	5e-05	2.48024	0.00055	1.14634		Klf3	ENSMUSG00000029178	0.00295978	-0.399935	0.000153664	-0.64382	0.00025	-1.0543	5e-05	-0.981259
	Chst14	ENSMUSG00000074916	0.00178084	0.677792	0.0132578	0.596633	0.0098	0.851891	N.S.			Txndc16	ENSMUSG00000021830	0.00302215	-0.489796	0.00399485	-0.73423	0.021	-0.533053	5e-05	-1.19657
	Prss53	ENSMUSG00000044139	0.00183005	0.534536	0.000610044	0.619095	0.0455	0.877794	N.S.			Ret	ENSMUSG00000030110	0.00302947	-1.26515	7.66635e-06	-1.85375	N.S.		5e-05	-2.59964
	Tnfrsf1a	ENSMUSG00000030341	0.001837	0.51135	0.000257711	1.01154	0.02395	0.784145	N.S.			Tmod2	ENSMUSG00000032186	0.00304537	-0.395562	0.000362849	-0.585707	5e-05	-0.686544	N.S.
	Bad	ENSMUSG00000024959	0.00190923	0.492256	0.000555901	0.716166	0.0004	1.19473	0.00845	1.38617		Mgst2	ENSMUSG00000074604	0.00309433	-0.480649	0.000111418	-0.766114	0.0035	-1.83448	N.S.
	Src	ENSMUSG00000027646	0.00191234	0.754039	0.00312989	0.782857	0.02175	1.07373	N.S.			Kctd21	ENSMUSG00000044952	0.00329242	-0.478515	0.00105525	-0.650311	0.00015	-1.2867	0.0004	-0.951607
	Eps8l2	ENSMUSG00000025504	0.00192413	0.693883	0.0244125	0.511454	5e-05	2.37558	N.S.			Ppm1j	ENSMUSG00000002228	0.00329262	-0.590197	0.000183487	-0.702745	5e-05	-1.01864	N.S.
	Wnt4	ENSMUSG00000036856	0.00194123	0.916422	0.000688507	0.876188	0.01335	0.915508	N.S.			Pla2g7	ENSMUSG00000023913	0.00331648	-0.513779	0.0368021	-0.652186	N.S.		0.0005	-1.31588
	Prdx6	ENSMUSG00000026701	0.00195295	0.410235	0.000307727	0.909101	0.00045	0.447007	5e-05	0.958839		Ddx4	ENSMUSG00000021758	0.00336841	-0.58609	0.00562296	-0.524737	5e-05	-1.43473	N.S.
	Anxa5	ENSMUSG00000027712	0.00199816	1.40267	1.92024e-05	1.89478	0.0001	1.48628	0.0011	0.982452		Hdac7	ENSMUSG00000022475	0.00345945	-0.392455	0.00105229	-0.788254	N.S.		0.0023	-1.18098
	Amotl2	ENSMUSG00000032531	0.00202221	0.962499	0.00427514	1.38293	5e-05	1.37987	0.0278	0.60241		Nanos2	ENSMUSG00000051965	0.00348401	-1.77415	0.00167359	-1.84478	N.S.		5e-05	-3.68342
	Dapp1	ENSMUSG00000028159	0.00207744	-0.416439	0.00726664	0.803635	0.02085	0.631206	N.S.			Dab1	ENSMUSG00000028519	0.00384124	-0.669143	0.0930332	0.231561	0.00415	-2.07756	0.01025	-0.941172
	Ccnd2	ENSMUSG00000000184	0.00208795	1.23971	8.04178e-05	1.56447	5e-05	1.26584	N.S.			Pld1	ENSMUSG00000027695	0.00385969	-0.616415	0.00757179	-0.492694	N.S.		0.0019	-0.823797
	Gsta4	ENSMUSG00000032348	0.00208994	0.536687	1.03882e-06	1.27863	N.S.		0.00205	0.834601		Tmem54	ENSMUSG00000028786	0.00408559	-0.340269	2.12084e-05	-1.08694	0.02915	-0.766121	N.S.
	AA414768	ENSMUSG00000083307	0.00210112	0.573378	7.71485e-06	1.06934	0.0389	0.96829	0.03365	0.734069		H2-M3	ENSMUSG00000016206	0.00435489	-0.781276	0.00555982	-1.13175	N.S.		0.0318	-0.644581
	F830016B08Rik	ENSMUSG00000090942	0.00210141	0.586738	0.149652	0.313356	0.0241	0.729409	N.S.			Morc1	ENSMUSG00000022652	0.00534685	-0.428356	0.00297187	-1.43488	5e-05	-0.800202	5e-05	-1.29573
	Me1	ENSMUSG00000032418	0.00213775	0.916159	0.000102987	1.54867	0.007	0.684052	0.0324	0.422432		Ccdc136	ENSMUSG00000029769	0.00542406	-0.660661	0.0181143	-0.514721	5e-05	-1.39359	5e-05	-1.42993
	Gata4	ENSMUSG00000021944	0.00231487	1.82457	5.9621e-05	1.83234	5e-05	1.93651	0.00145	0.97894		Dusp26	ENSMUSG00000039661	0.00575321	-0.520222	0.00249804	-0.837423	N.S.		0.04255	-0.723668
	Tcf7l1	ENSMUSG00000055799	0.00231515	0.379316	0.00012847	0.852451	N.S.		5e-05	1.03875		Gm10433	ENSMUSG00000072884	0.00575401	-0.591482	0.00130325	-0.52244	0.0261	-1.08142	N.S.
	Tab2	ENSMUSG00000015755	0.0023229	0.416896	0.00057247	0.656982	0.00205	0.627247	5e-05	0.681412		Peli2	ENSMUSG00000021846	0.00575406	-0.661442	0.00112673	-0.472219	N.S.		0.0009	-0.719811
	Ptgs1	ENSMUSG00000047250	0.0023347	0.596193	0.00108245	1.02521	5e-05	0.946396	5e-05	2.55076		Grb7	ENSMUSG00000019312	0.0058726	-0.44345	0.0151265	-0.593031	0.01935	-1.20268	0.00635	-0.973358
	Lama4	ENSMUSG00000019846	0.00243645	1.34933	0.000274716	1.27414	0.0017	0.71523	N.S.			Ushbp1	ENSMUSG00000034911	0.0059284	-0.392406	0.00189951	-1.22327	0.0275	-0.564195	5e-05	-1.30888
	Gad2	ENSMUSG00000026787	0.00246961	0.810824	5.33114e-05	1.11319	5e-05	0.911477	0.00125	0.561964		Upp1	ENSMUSG00000020407	0.00604569	-0.725587	0.000604705	-1.62261	N.S.		5e-05	-2.80358
	Tnfaip6	ENSMUSG00000053475	0.00249091	0.752847	1.50211e-05	1.16204	N.S.		0.0085	1.08494		Tex101	ENSMUSG00000062773	0.00618868	-0.767357	0.931311	0.0319626	0.00035	-1.56777	0.0021	-0.963774
	Nrep	ENSMUSG00000042834	0.00251173	0.907401	1.34142e-05	1.40278	5e-05	2.09876	0.00705	0.761692		Taf1	ENSMUSG00000031314	0.00633226	-0.458749	2.26174e-05	-0.854134	N.S.		5e-05	-0.631361
	Vpreb1	ENSMUSG00000059305	0.00279562	0.704834	0.00244478	0.845008	0.0411	1.04409	N.S.			Ezh1	ENSMUSG00000006920	0.00636587	-0.313619	9.35808e-05	-0.689455	0.0211	-0.429586	0.0007	-0.637782
	Mettl24	ENSMUSG00000045555	0.00286209	0.770382	0.000131474	1.02072	0.0105	1.13598	N.S.			Polr1e	ENSMUSG00000028318	0.00648928	-0.38605	0.000125795	-0.605277	5e-05	-0.757768	N.S.
	Map10	ENSMUSG00000050930	0.0029099	0.468199	0.000193834	0.648213	0.00175	0.899488	N.S.			Mgat4a	ENSMUSG00000026110	0.0066613	-0.503784	0.000330555	-0.608477	0.0283	-0.408811	5e-05	-1.13046
	Sparc	ENSMUSG00000018593	0.00297904	0.484904	0.000175256	1.28532	5e-05	0.748361	5e-05	1.34936		Mpped1	ENSMUSG00000041708	0.00727589	-0.598947	0.00509041	-1.0585	0.03955	-0.647153	N.S.
	Lmo7	ENSMUSG00000033060	0.00302488	0.627707	0.000711968	0.749963	0.0004	0.987495	0.0003	0.887601		Dixdc1	ENSMUSG00000032064	0.00763357	-0.245253	0.000395811	-0.600269	N.S.		0.00025	-0.9369
	Fgf4	ENSMUSG00000050917	0.00305294	0.63648	8.69954e-05	2.17806	N.S.		0.0018	0.750948		Klk8	ENSMUSG00000064023	0.00766103	-0.59482	9.39538e-05	-0.641862	0.01585	-1.1542	N.S.
	Gdf15	ENSMUSG00000038508	0.00308093	0.371991	0.00552139	0.970571	0.00355	1.54052	N.S.			Neil2	ENSMUSG00000035121	0.00785778	-0.746908	0.000469234	-1.0862	N.S.		0.0123	-0.9859
	D630023F18Rik	ENSMUSG00000044816	0.00312463	0.43034	0.000926763	0.765931	0.0285	0.908904	0.00745	1.61666		Xlr5a	ENSMUSG00000058328	0.00799854	-0.607608	0.844299	0.06389	0.0024	-1.16475	5e-05	-1.643
	Gchfr	ENSMUSG00000046814	0.00313975	0.398734	0.00111742	0.63567	N.S.		0.0208	1.36566		Fbxo41	ENSMUSG00000047013	0.00805227	-1.45593	8.33884e-06	-1.44913	N.S.		5e-05	-2.77201
	Myl9	ENSMUSG00000067818	0.0031786	0.608615	5.80695e-05	1.01354	0.03165	1.41465	N.S.			Bnc2	ENSMUSG00000028487	0.00806176	-1.06325	1.12673e-05	-1.33751	0.00035	-0.83768	5e-05	-1.60209
	Vim	ENSMUSG00000026728	0.0031892	1.35222	0.000173575	1.83048	5e-05	1.33479	5e-05	1.18383		Efhc2	ENSMUSG00000025038	0.00806944	-0.868581	0.00403617	-0.800647	5e-05	-1.30357	N.S.
	Izumo2	ENSMUSG00000066500	0.00319583	1.00894	0.000200177	1.59992	N.S.		5e-05	1.47958		Tmem38b	ENSMUSG00000028420	0.0084614	-0.758063	0.0433072	-0.434346	0.00035	-0.903745	N.S.
	Ltbr	ENSMUSG00000030339	0.00321606	0.404248	7.03671e-05	1.15289	0.0373	0.627501	0.01305	0.805133		Spaca1	ENSMUSG00000028264	0.00863992	-0.590339	0.0176496	-0.319634	0.0155	-1.58277	0.02975	-0.921399
	Pink1	ENSMUSG00000028756	0.00325627	0.301051	0.000822261	0.752854	5e-05	1.14164	5e-05	0.929519		Gml	ENSMUSG00000068349	0.00959047	-0.612063	0.000843763	-0.949812	N.S.		0.02575	-0.950078
	Itm2a	ENSMUSG00000031239	0.00330319	1.17371	7.34359e-05	1.41926	5e-05	2.47594	N.S.			Amot	ENSMUSG00000041688	0.00963704	-0.665597	3.76661e-05	-0.833035	0.0046	-0.811592	5e-05	-1.27377
	Gstm2	ENSMUSG00000040562	0.0033971	1.2724	9.68138e-05	1.64418	N.S.		5e-05	1.16205		Fam171b	ENSMUSG00000048388	0.00973389	-0.645277	0.00350071	-0.91639	0.0054	-0.815624	0.0261	-0.636346
	Tmem242	ENSMUSG00000004945	0.00350134	0.308027	0.00488217	0.667096	N.S.		5e-05	0.631856		Lonrf3	ENSMUSG00000016239	0.0108175	-0.606104	0.767841	-0.124187	N.S.		0.0003	-0.798341
	Gadd45b	ENSMUSG00000015312	0.00353229	0.723498	0.000158015	1.14585	0.013	0.603161	0.0003	1.06306		Xlr5b	ENSMUSG00000072479	0.0113094	-0.596455	0.729615	0.111569	0.01225	-1.05628	0.0012	-1.44008
	Phyh	ENSMUSG00000026664	0.00356142	0.479659	0.00123977	0.678221	0.00385	0.543617	5e-05	0.909508		Dym	ENSMUSG00000035765	0.0115769	-0.3492	0.000260418	-0.585478	0.0001	-0.622172	5e-05	-0.677214
	Igfbp3	ENSMUSG00000020427	0.00363336	0.266525	0.000165985	0.842137	5e-05	1.2733	0.0003	0.732753		Ece1	ENSMUSG00000057530	0.0116688	-0.598266	0.0259762	-0.48741	N.S.		5e-05	-1.27176
	Wnt6	ENSMUSG00000033227	0.00363595	1.89153	6.56938e-05	1.95245	0.00085	2.24222	0.00035	1.12253		1700001L19Rik	ENSMUSG00000021534	0.0119611	-0.361238	0.000135727	-1.01063	0.02925	-0.840441	N.S.
	Cep57	ENSMUSG00000031922	0.00372961	0.338743	0.00413562	0.601041	0.0019	0.514501	5e-05	0.788669		Lrrc51	ENSMUSG00000064307	0.0143339	-0.349379	0.000490879	-0.668785	N.S.		0.0061	-1.10614
	Cmtm3	ENSMUSG00000031875	0.00373283	1.05442	0.000335125	1.49463	0.00145	1.322	N.S.			Xkrx	ENSMUSG00000031258	0.014466	-0.538921	0.000604606	-1.11013	N.S.		0.00605	-0.726338
	Cldn5	ENSMUSG00000041378	0.00373686	0.346872	8.2426e-05	0.600382	0.00145	0.833669	5e-05	1.42116		Klf7	ENSMUSG00000025959	0.0145973	-0.349571	1.38614e-05	-0.746497	N.S.		0.00025	-0.95436
	Fgf8	ENSMUSG00000025219	0.00380954	0.386837	0.000155332	0.627298	N.S.		0.0368	1.25393		Gm773	ENSMUSG00000073177	0.01462	-0.825409	0.113469	-0.561637	0.0007	-2.40965	0.03995	-0.879241
	Calcoco2	ENSMUSG00000006056	0.00393216	0.858318	6.11316e-05	1.21935	5e-05	2.33024	0.0266	0.738247		Ccdc62	ENSMUSG00000061882	0.0146854	-0.412307	0.000132863	-0.736449	0.0072	-0.711056	N.S.
	Car2	ENSMUSG00000027562	0.00393902	0.402717	8.49074e-05	1.21134	N.S.		0.03735	1.12816		Rimkla	ENSMUSG00000048899	0.0148901	-0.354963	0.00139429	-0.602383	0.0109	-0.631651	0.04935	-0.46525
	She	ENSMUSG00000046280	0.00404275	0.59212	0.00324969	0.68532	N.S.		0.01195	0.674015		Brdt	ENSMUSG00000029279	0.0154619	-0.353903	3.50524e-05	-0.820912	0.0075	-0.904964	5e-05	-2.0056
	Lgals7	ENSMUSG00000053522	0.00415231	0.764273	0.000162642	1.40028	N.S.		0.0394	1.25032		Helt	ENSMUSG00000047171	0.0162123	-0.332897	0.0131509	-0.726815	0.04905	-0.924296	N.S.
	Col18a1	ENSMUSG00000001435	0.00444609	0.670778	0.000402696	1.05982	N.S.		5e-05	1.15191		Pnpo	ENSMUSG00000018659	0.0199712	-0.319248	0.00759753	-0.651911	0.00105	-0.659807	N.S.
	Grb10	ENSMUSG00000020176	0.00454558	0.456496	0.0435585	0.659063	5e-05	1.53695	N.S.			Ctns	ENSMUSG00000005949	0.0201433	-0.334577	0.00590196	-0.638496	N.S.		0.00055	-0.998196
	Sh3bp5	ENSMUSG00000021892	0.00456979	0.699665	0.000811447	1.40237	0.01985	0.805342	N.S.			Ccdc106	ENSMUSG00000035228	0.0238973	-0.436846	0.034329	-0.698782	N.S.		5e-05	-1.87759
	Notch3	ENSMUSG00000038146	0.00458642	0.470033	0.000563305	0.626019	5e-05	1.16767	5e-05	0.872786		Rhd	ENSMUSG00000028825	0.0239599	-0.190519	1.45197e-05	-1.00909	N.S.		5e-05	-1.44545
	Lefty2	ENSMUSG00000066652	0.00458952	0.411678	0.000120472	0.926106	0.0014	0.396218	5e-05	1.52983		Il13ra1	ENSMUSG00000017057	0.0249965	-0.607892	0.00877262	-0.620049	N.S.		0.0033	-0.751595
	Adam9	ENSMUSG00000031555	0.00460278	0.28014	0.000376243	0.590141	N.S.		0.00245	0.69485		Eya2	ENSMUSG00000017897	0.0259745	-0.652048	0.00110957	-0.540942	N.S.		0.0009	-1.23329
	Fkbp10	ENSMUSG00000001555	0.00464303	1.37924	8.32366e-05	1.43687	0.03295	1.48424	N.S.			Elovl4	ENSMUSG00000032262	0.0264096	-0.587521	0.161033	-0.309031	0.00195	-0.983502	N.S.
	Crtac1	ENSMUSG00000042401	0.00469599	0.494999	0.000678302	0.632543	0.00075	1.04168	0.0007	1.07051		Cbr3	ENSMUSG00000022947	0.0303316	-0.568479	0.000932935	-0.762977	N.S.		5e-05	-2.4159
	Rfng	ENSMUSG00000025158	0.00470883	0.437062	8.01619e-05	0.726148	0.001	0.948498	N.S.			Zfp69	ENSMUSG00000064141	0.0305234	-0.587449	0.00814471	-0.68308	0.01455	-0.683463	N.S.
	Ccng1	ENSMUSG00000020326	0.00473982	0.670244	5.20824e-05	1.25205	5e-05	0.989993	5e-05	1.86739		Prss29	ENSMUSG00000034039	0.0313582	-1.01063	4.3136e-05	-1.38897	5e-05	-0.671146	N.S.
	Csrnp1	ENSMUSG00000032515	0.00474912	0.541091	0.0146557	0.621106	0.00045	0.797184	0.00245	0.842984		Fmnl1	ENSMUSG00000055805	0.0350107	-0.320204	0.00211692	-0.981727	N.S.		0.01705	-0.754004
	Gnas	ENSMUSG00000027523	0.00478558	0.393832	0.000657829	0.855195	5e-05	1.29498	0.0028	0.512153		Arntl2	ENSMUSG00000040187	0.0383916	-0.196064	7.52528e-05	-0.700666	0.00025	-1.09311	N.S.
	Pcolce	ENSMUSG00000029718	0.00480116	1.51118	9.20321e-05	1.83081	N.S.		0.00495	0.905965		Tunar	ENSMUSG00000097929	0.0384742	-0.67758	0.0644435	-0.787436	0.0047	-0.731948	N.S.
	Cdc6	ENSMUSG00000017499	0.00482467	0.316953	0.0011256	0.58572	0.0376	0.310962	5e-05	0.821689		Pdgfb	ENSMUSG00000000489	0.0421377	-0.28714	0.000582051	-0.600889	0.0206	-0.96442	0.00645	-0.840163
	Mogat2	ENSMUSG00000052396	0.0048247	0.421656	0.0003439	0.91506	5e-05	0.803366	5e-05	2.84841		Smc1b	ENSMUSG00000022432	0.042452	-0.495591	0.0041243	-0.611054	5e-05	-0.752832	0.0016	-0.424024
	Gpc1	ENSMUSG00000034220	0.00504107	0.349408	5.10571e-05	0.988784	0.0036	0.700483	0.00225	0.669949		Ramp3	ENSMUSG00000041046	0.0439048	-0.605705	0.050397	-0.463366	0.0311	-1.43686	0.0165	-0.924859
	Ralb	ENSMUSG00000004451	0.00510344	0.277734	0.000625513	0.657912	5e-05	0.876146	5e-05	1.52721		Foxp1	ENSMUSG00000030067	0.0449553	-0.279076	0.000145234	-0.860872	0.0217	-0.456549	0.0003	-0.652308
	Dcbld1	ENSMUSG00000019891	0.00516499	0.546353	1.6342e-05	1.39533	N.S.		0.0196	0.63003		C8b	ENSMUSG00000029656	0.045493	-0.761974	0.108311	-0.358146	0.0071	-0.855241	0.0073	-0.908582
	Dhrs3	ENSMUSG00000066026	0.00520096	0.441709	1.73635e-05	1.15575	0.00185	1.44903	N.S.			Tex21	ENSMUSG00000021056	0.0468593	-0.481128	0.00530378	-0.985503	N.S.		0.00035	-1.41265
	Trh	ENSMUSG00000005892	0.00532822	0.457624	0.0012709	1.56703	5e-05	0.97247	N.S.			Shcbp1l	ENSMUSG00000042708	0.047085	-0.277189	9.94013e-06	-1.24248	0.0065	-0.81724	0.0253	-0.73115
	Cebpd	ENSMUSG00000071637	0.00559462	0.508603	0.00068036	1.01999	N.S.		0.00285	1.52823		Mypop	ENSMUSG00000048481	0.0475934	-0.371934	0.00211549	-0.695661	N.S.		0.0004	-1.55509
	Phgdh	ENSMUSG00000053398	0.00562762	1.05485	0.000698339	0.897735	5e-05	1.40114	N.S.			Pip4k2a	ENSMUSG00000026737	0.0477181	-0.459166	0.000208437	-0.908785	0.0102	-0.723134	5e-05	-1.77307
	Cth	ENSMUSG00000028179	0.00582816	0.793138	0.0036767	0.536633	0.00715	0.836591	0.0149	0.726465		Zfp334	ENSMUSG00000017667	0.0496939	-0.480959	0.0415625	-0.843806	0.0003	-0.885586	0.01855	-0.570003
	Tmsb4x	ENSMUSG00000049775	0.0060382	1.13603	2.03544e-05	1.60081	5e-05	1.80203	N.S.			Ddx58	ENSMUSG00000040296	0.0580668	-0.251743	1.12053e-05	-0.751726	N.S.		0.0001	-0.602415
	Dtx4	ENSMUSG00000039982	0.00627133	0.808062	6.87648e-05	1.44315	N.S.		0.0114	0.794287		Coro1a	ENSMUSG00000030707	0.0651731	-0.212118	0.00571293	-1.33753	N.S.		0.00275	-2.15755
	Rin2	ENSMUSG00000001768	0.00627758	0.609957	0.0717399	0.472414	0.0072	0.620037	N.S.			Otud7a	ENSMUSG00000033510	0.0773682	-0.157558	0.00289035	-0.809888	N.S.		0.01795	-0.695769
	Pipox	ENSMUSG00000017453	0.006377	0.295837	0.000215986	0.609515	5e-05	1.12422	5e-05	1.37513		Pomgnt2	ENSMUSG00000066235	0.0857506	-0.287906	0.00160337	-0.729215	N.S.		5e-05	-1.15116
	Wdr95	ENSMUSG00000029658	0.00637821	0.641686	0.00991942	0.449981	0.04815	0.624287	N.S.			Inpp4a	ENSMUSG00000026113	0.102219	-0.313755	1.86327e-05	-0.926225	N.S.		0.0002	-0.768312
	Ptgis	ENSMUSG00000017969	0.00638551	0.473669	0.00290827	0.685269	N.S.		0.0214	0.870267		Lipa	ENSMUSG00000024781	0.144203	-0.293213	7.1498e-05	-0.639166	N.S.		0.00555	-0.604963
	Hdac10	ENSMUSG00000062906	0.00641194	0.494797	0.000118694	0.905062	0.02645	1.17909	0.0045	0.911166		Spag1	ENSMUSG00000037617	0.147018	-0.186436	0.000956241	-0.647897	0.00265	-0.805128	N.S.
	Zbed3	ENSMUSG00000041995	0.00643082	0.554696	3.4514e-06	1.25825	0.00575	1.0093	0.01285	0.83305		Tmem106a	ENSMUSG00000034947	0.160406	-0.204859	0.0029843	-0.704177	N.S.		0.0054	-0.833124
	Lama5	ENSMUSG00000015647	0.00650576	0.571926	0.000366245	1.61841	0.00175	0.641703	N.S.			Dpp7	ENSMUSG00000026958	0.16466	-0.120229	0.0028376	-0.668771	N.S.		5e-05	-1.07726
	Btg2	ENSMUSG00000020423	0.00662529	0.828117	4.3906e-05	1.41331	5e-05	1.73183	5e-05	1.50294		Mep1b	ENSMUSG00000024313	0.164699	-0.336081	0.0117782	-0.793057	0.00175	-1.00566	0.01685	-0.774678
	Anxa2	ENSMUSG00000032231	0.00675657	0.861197	0.0202493	0.541705	5e-05	2.17996	N.S.			Nmi	ENSMUSG00000026946	0.167169	-0.209989	0.000674118	-0.597438	N.S.		0.0007	-1.18324
	Ckap4	ENSMUSG00000046841	0.00678049	0.361841	0.000413222	0.691395	0.00135	1.32315	5e-05	1.40425		Tmem62	ENSMUSG00000054484	0.201402	-0.299045	0.000150128	-1.14415	0.0136	-0.602222	0.0001	-1.18039
	Plxnb2	ENSMUSG00000036606	0.00683598	0.424808	0.000120303	1.00154	5e-05	1.66948	5e-05	1.46054		Ntn1	ENSMUSG00000020902	0.213056	-0.231465	0.000289936	-0.901695	0.01145	-0.625095	5e-05	-1.1778
	Nrm	ENSMUSG00000059791	0.00708916	0.308063	0.00226312	0.596543	5e-05	0.980887	0.0008	0.831126		D030028A08Rik	ENSMUSG00000078700	0.250782	-0.290814	0.0130411	-0.90502	N.S.		0.0286	-0.723326
	Fuom	ENSMUSG00000025466	0.00757434	0.375295	8.36406e-06	0.89399	N.S.		0.00215	1.00477		Slc9a7	ENSMUSG00000037341	0.257359	-0.216817	0.000783634	-0.657497	0.0499	-0.532235	0.01315	-0.808906
	Rnmt	ENSMUSG00000009535	0.00760637	0.386488	0.000526938	0.591903	0.01695	0.328072	5e-05	0.839285		Tmem108	ENSMUSG00000042757	0.286175	-0.221254	0.000205022	-0.58591	0.00305	-0.875178	0.012	-0.661008
	Jun	ENSMUSG00000052684	0.00776332	0.922385	5.07849e-05	1.64869	5e-05	2.15899	0.00255	1.0659		Samhd1	ENSMUSG00000027639	0.314412	-0.161531	3.00835e-05	-0.68773	N.S.		5e-05	-0.715933
	Cyp2s1	ENSMUSG00000040703	0.00807957	1.01889	0.00204509	1.29437	N.S.		0.00115	1.14656		Alms1	ENSMUSG00000063810	0.31941	-0.205034	3.4822e-05	-0.75746	N.S.		5e-05	-0.628714
	Rap1gap	ENSMUSG00000041351	0.00810623	0.417594	0.0002625	0.656253	0.02235	0.680778	N.S.			Xaf1	ENSMUSG00000040483	0.346884	-0.187097	0.000765619	-0.791958	0.0224	-0.669431	0.00635	-0.79645
	Cpq	ENSMUSG00000039007	0.00817902	0.623191	0.205201	0.320025	0.02785	0.940936	N.S.			Krt24	ENSMUSG00000020913	0.511063	-0.11048	0.00532981	-0.792941	N.S.		5e-05	-0.82321
	Ifngr2	ENSMUSG00000022965	0.00819842	0.710989	0.000472243	1.53652	0.00045	1.10083	0.01935	0.764323		Ctxn3	ENSMUSG00000069372	0.546527	-0.268258	0.00154707	-1.36588	N.S.		5e-05	-1.69837
	Hmga2	ENSMUSG00000056758	0.00822297	1.1865	0.00361946	1.17784	5e-05	1.60974	N.S.			Sfi1	ENSMUSG00000023764	0.68425	-0.135093	0.0118831	-0.607438	N.S.		5e-05	-1.0723
	Pdlim2	ENSMUSG00000022090	0.00833464	0.364171	0.000924086	0.742431	0.00295	1.14024	0.00745	1.15138		Reln	ENSMUSG00000042453	0.784364	-0.111209	0.00151502	-0.693787	N.S.		5e-05	-0.742585
	Blvrb	ENSMUSG00000040466	0.00834997	0.316513	9.13057e-05	0.806402	0.0011	1.69432	0.00025	1.81875		Nkx3-1	ENSMUSG00000022061	0.891623	-0.0483146	0.00984013	-0.645408	N.S.		0.00045	-1.11914
	Tpm4	ENSMUSG00000031799	0.00876853	0.531951	3.11553e-05	1.28395	5e-05	1.8542	5e-05	1.52611		Kcnc2	ENSMUSG00000035681	0.913629	-0.0710496	0.00809598	-1.09979	N.S.		0.0016	-0.702694
	Rhox6	ENSMUSG00000006200	0.00888362	0.455966	0.0125266	0.732978	5e-05	1.51808	5e-05	3.2398
	Tppp3	ENSMUSG00000014846	0.0089446	0.467232	0.00381546	0.958942	N.S.		0.0001	1.31901
	Csrp1	ENSMUSG00000026421	0.00904187	0.378845	0.0125847	0.792206	0.0009	0.641216	5e-05	1.62412
	Ccdc85a	ENSMUSG00000032878	0.00926705	0.800867	0.223805	0.295186	0.00045	1.09807	N.S.
	B3galt6	ENSMUSG00000050796	0.00932977	0.276543	0.00189673	0.623131	0.0004	0.722477	0.0165	0.471707
	Nt5c3b	ENSMUSG00000017176	0.00946348	0.528722	1.25942e-05	1.0476	N.S.		0.0305	0.682816
	Snhg3	ENSMUSG00000085241	0.00963491	0.645947	0.925786	-0.0164492	0.0088	0.602354	N.S.
	B2m	ENSMUSG00000060802	0.00996355	0.849241	0.001198	1.22229	0.00385	1.17165	N.S.
	Eda2r	ENSMUSG00000034457	0.010374	0.763963	0.0192726	0.75795	5e-05	1.42499	5e-05	1.65388
	Gusb	ENSMUSG00000025534	0.0107761	0.628183	0.0230783	0.516801	0.0121	0.881579	N.S.
	Tmem37	ENSMUSG00000050777	0.0108698	0.227358	0.000122751	0.617696	0.02445	0.817513	0.0174	1.13701
	Rasa4	ENSMUSG00000004952	0.011078	0.458368	0.0186518	0.784432	0.0047	1.00947	N.S.
	Ano9	ENSMUSG00000054662	0.0112162	0.412559	0.00137767	0.616316	0.00035	0.792807	5e-05	1.27216
	Fam43a	ENSMUSG00000046546	0.0113869	0.441518	0.00490399	0.845686	0.0381	0.759633	N.S.
	Nek7	ENSMUSG00000026393	0.0113988	0.51046	0.000505793	0.893909	N.S.		0.0001	0.915081
	Manba	ENSMUSG00000028164	0.0117857	0.41923	3.73836e-05	0.94574	N.S.		0.00095	0.977945
	Emx2	ENSMUSG00000043969	0.0119612	0.730426	2.50614e-05	1.26496	5e-05	0.820384	N.S.
	Igdcc4	ENSMUSG00000032816	0.0121112	0.566626	0.00145914	0.829007	0.00015	0.690291	N.S.
	Rnf207	ENSMUSG00000058498	0.0121301	0.488856	1.95886e-05	1.01341	0.03885	1.16647	N.S.
	Obsl1	ENSMUSG00000026211	0.012209	0.274794	4.78763e-05	0.828892	5e-05	0.989815	5e-05	1.09251
	Morn1	ENSMUSG00000029049	0.0123724	0.654775	0.42849	0.127826	0.02375	0.788674	N.S.
	Gadd45a	ENSMUSG00000036390	0.0124668	0.520914	0.00529407	0.771336	0.00015	1.66176	N.S.
	Plk2	ENSMUSG00000021701	0.0124794	0.679937	8.33695e-05	1.10933	0.00015	1.00434	5e-05	1.51394
	Tubb2a	ENSMUSG00000058672	0.0125967	0.646772	7.48276e-05	1.38127	0.0105	1.40657	N.S.
	Reep1	ENSMUSG00000052852	0.0127723	0.373405	0.00149107	0.827562	N.S.		0.00095	0.839199
	Arhgef17	ENSMUSG00000032875	0.0130519	0.36018	0.000341179	0.719802	0.0003	0.764734	5e-05	0.891211
	Hsd3b7	ENSMUSG00000042289	0.013224	0.549912	0.0137602	0.745589	0.0001	1.49784	0.0113	0.813604
	Ier2	ENSMUSG00000053560	0.0134958	0.455203	3.42824e-06	0.93702	0.0023	0.466202	0.0001	0.621878
	Fkbp14	ENSMUSG00000038074	0.0138297	0.406666	0.000560218	0.831914	0.0252	1.00585	N.S.
	Meg3	ENSMUSG00000021268	0.0141626	0.831352	3.29568e-06	1.57266	5e-05	2.03722	N.S.
	Zmpste24	ENSMUSG00000043207	0.0143105	0.221643	0.000733111	0.666683	0.0037	0.611774	N.S.
	Plscr1	ENSMUSG00000032369	0.0157068	0.316828	0.000515843	0.656776	0.00085	0.856567	0.0001	1.13221
	Vwa5a	ENSMUSG00000023186	0.0164253	0.915469	0.121542	0.323992	0.00095	0.784157	N.S.
	Ckb	ENSMUSG00000001270	0.01709	0.222842	0.000159838	0.739173	0.00035	0.445018	5e-05	0.872346
	Cyba	ENSMUSG00000006519	0.0174747	0.700656	5.83762e-05	1.02159	N.S.		0.016	0.994999
	Gpx7	ENSMUSG00000028597	0.0176696	0.553164	0.000139196	0.912444	N.S.		0.00955	0.960479
	Nr4a1	ENSMUSG00000023034	0.018023	0.523293	2.3095e-05	1.25457	5e-05	1.00307	5e-05	1.24153
	Nr0b1	ENSMUSG00000025056	0.0181626	0.558576	0.000253143	1.1972	0.0023	0.874324	0.0088	0.907844
	Coro2b	ENSMUSG00000041729	0.0201627	0.270002	2.44869e-05	1.02713	0.01975	0.659383	0.0117	1.21899
	Nfia	ENSMUSG00000028565	0.0207223	0.72975	0.00057988	1.23846	0.0015	0.735717	N.S.
	S100a11	ENSMUSG00000027907	0.0212514	0.721777	0.000539343	1.32921	0.00055	0.958276	5e-05	1.4173
	Nnat	ENSMUSG00000067786	0.021479	0.836195	0.0131759	0.82208	0.0255	2.44522	N.S.
	Vamp2	ENSMUSG00000020894	0.0215877	0.503226	3.57626e-05	0.685845	0.0024	0.81027	0.00045	0.909807
	Scrn2	ENSMUSG00000020877	0.0231306	0.610271	9.76136e-05	1.53642	N.S.		0.00185	1.10194
	Pls3	ENSMUSG00000016382	0.0235527	0.241792	0.00169214	0.656997	0.00885	0.557691	5e-05	1.22265
	AU018091	ENSMUSG00000054753	0.0241934	0.585243	0.0291903	0.487589	5e-05	2.02058	5e-05	2.08707
	Fbxo44	ENSMUSG00000029001	0.0242541	0.248664	0.00160011	0.718731	0.0157	0.872934	N.S.
	Gstm4	ENSMUSG00000027890	0.024561	0.457407	0.000199384	1.41389	0.0363	1.34669	0.0448	0.730157
	Emp3	ENSMUSG00000040212	0.0259194	0.396572	0.00276602	0.834803	5e-05	1.12204	N.S.
	Dennd6b	ENSMUSG00000015377	0.0273294	0.480917	0.000488327	0.617148	5e-05	1.12204	N.S.
	Gas6	ENSMUSG00000031451	0.0273924	0.593726	7.41124e-05	1.64	0.0004	1.21302	0.01395	0.699248
	Kitl	ENSMUSG00000019966	0.0286208	1.17283	0.000273972	1.40169	0.0029	0.778974	0.00195	0.587391
	Zfp629	ENSMUSG00000045639	0.0287522	0.489605	0.032964	0.955979	0.004	0.63477	N.S.
	Rhob	ENSMUSG00000054364	0.0305244	0.409822	5.29272e-05	1.00544	N.S.		0.0057	0.66678
	Ptprv	ENSMUSG00000097993	0.0309986	0.719049	0.000271116	1.67538	0.00105	0.759329	0.0054	0.948659
	Plekha2	ENSMUSG00000031557	0.0312676	0.254914	0.000559969	0.806194	N.S.		5e-05	1.20392
	Unc5b	ENSMUSG00000020099	0.0319458	0.182917	0.000449162	0.79238	N.S.		0.00305	0.629421
	Mblac1	ENSMUSG00000049285	0.0352669	0.491831	0.0104524	0.601641	0.0264	0.956969	N.S.
	Col4a1	ENSMUSG00000031502	0.0368859	0.789738	7.12187e-05	1.42367	5e-05	1.55743	0.01275	0.625222
	Dlk1	ENSMUSG00000040856	0.0398138	0.878313	0.000622992	1.40911	0.0157	0.784001	N.S.
	Pdzk1	ENSMUSG00000038298	0.0425038	0.504978	0.0342343	0.696603	0.00455	0.846605	N.S.
	Nphs1os	ENSMUSG00000087009	0.0430179	0.388476	0.00505168	0.710474	0.0011	0.93854	5e-05	1.38218
	Bag2	ENSMUSG00000042215	0.0430428	0.31897	0.00031223	0.802458	N.S.		0.00035	1.16833
	Mical1	ENSMUSG00000019823	0.0455593	0.228565	0.000283531	0.926147	N.S.		0.04	0.599284
	Abhd14b	ENSMUSG00000042073	0.045997	0.26945	0.00156739	0.59926	N.S.		0.02835	0.730117
	Syt13	ENSMUSG00000027220	0.0464071	0.410152	0.000504143	1.63613	0.0192	0.76847	0.0004	1.04061
	Fstl1	ENSMUSG00000022816	0.0467013	0.230821	0.00208635	0.588926	5e-05	0.904173	N.S.
	Itga3	ENSMUSG00000001507	0.0470656	0.175979	2.94178e-05	0.903652	0.0038	0.808197	N.S.
	Mertk	ENSMUSG00000014361	0.048165	0.387289	3.91492e-05	1.04906	5e-05	0.890616	N.S.
	Rhbdf1	ENSMUSG00000020282	0.0498735	0.42388	0.00278912	0.9238	0.001	1.27574	0.045	0.811838
	Myb	ENSMUSG00000019982	0.0506412	0.181349	0.000321617	0.864789	N.S.		0.0004	0.910739
	Sox11	ENSMUSG00000063632	0.051942	0.71211	0.00676089	1.0501	0.00845	0.711244	N.S.
	1810019D21Rik	ENSMUSG00000086390	0.0544969	0.569866	0.0301295	0.790542	0.0086	1.01042	N.S.
	Hes6	ENSMUSG00000067071	0.0550658	0.203462	5.35239e-05	1.12797	N.S.		5e-05	0.711296
	Gstm1	ENSMUSG00000058135	0.0552022	0.289682	0.000569286	1.15615	5e-05	1.07691	5e-05	1.24885
	Bok	ENSMUSG00000026278	0.0552151	0.363395	4.67199e-05	1.09945	0.04065	0.645086	5e-05	1.65566
	Lxn	ENSMUSG00000047557	0.0585417	0.244888	0.000600884	0.63086	0.0411	1.02507	N.S.
	Gab1	ENSMUSG00000031714	0.0595233	0.1831	0.00104672	0.589944	5e-05	1.08286	5e-05	1.07151
	Fabp5	ENSMUSG00000027533	0.063	0.279382	0.0106678	0.781384	N.S.		0.0253	0.876629
	Slc40a1	ENSMUSG00000025993	0.0661628	0.239271	0.00261964	0.75461	0.0027	0.665926	0.0434	0.496922
	Hdac9	ENSMUSG00000004698	0.0662155	0.327985	0.00114442	1.06712	0.00115	0.859009	5e-05	1.44601
	Fitm1	ENSMUSG00000022215	0.0678072	0.403497	0.000261751	1.27242	N.S.		0.04525	1.36515
	Gng3	ENSMUSG00000071658	0.0685415	0.205882	0.0010451	0.680228	N.S.		0.03605	1.86018
	Rgs3	ENSMUSG00000059810	0.0691523	0.219661	0.000342648	0.655183	N.S.		5e-05	1.67148
	Fos	ENSMUSG00000021250	0.0695341	0.390427	0.000801826	1.4189	5e-05	2.32829	0.0065	0.780976
	Fkbp7	ENSMUSG00000002732	0.0698324	0.444838	0.00100216	0.840506	0.00475	1.36254	N.S.
	Msrb2	ENSMUSG00000023094	0.0701262	0.259522	3.60167e-05	0.71681	N.S.		0.0019	1.33942
	Trp53i11	ENSMUSG00000068735	0.0763197	0.259481	0.00120648	1.05118	N.S.		0.01015	0.813484
	Fuca2	ENSMUSG00000019810	0.0786536	0.184274	0.0088159	0.916611	0.00065	0.755093	N.S.
	Rgcc	ENSMUSG00000022018	0.0813096	0.310399	0.000109116	1.43816	N.S.		0.03275	1.08395
	Gstm3	ENSMUSG00000004038	0.0827196	0.17608	0.00166127	0.719302	5e-05	0.847439	5e-05	1.43329
	Emilin3	ENSMUSG00000050700	0.0861341	0.362017	7.18373e-05	1.56333	0.0272	0.849022	N.S.
	Phlda1	ENSMUSG00000020205	0.086185	0.487842	0.0104444	0.774995	N.S.		0.03405	0.821674
	Rmdn2	ENSMUSG00000036368	0.0938361	0.141934	0.000273826	0.945975	0.00555	0.722373	N.S.
	Prss46	ENSMUSG00000049719	0.0945401	0.268848	0.0163763	0.622902	N.S.		5e-05	1.11359
	Tnnt1	ENSMUSG00000064179	0.0971639	0.303069	0.00253429	0.608889	N.S.		5e-05	1.10092
	2610035D17Rik	ENSMUSG00000087259	0.106347	0.283054	0.0150854	0.907423	N.S.		0.024	1.1194
	Ak1	ENSMUSG00000026817	0.10925	0.166166	0.000178973	0.78477	5e-05	0.903974	5e-05	2.98452
	Efnb1	ENSMUSG00000031217	0.110089	0.174875	4.4631e-05	0.751645	5e-05	1.04568	N.S.
	Lefty1	ENSMUSG00000038793	0.110159	0.309259	0.00137891	0.98661	N.S.		5e-05	0.614994
	Dusp27	ENSMUSG00000026564	0.115153	0.378203	0.00111269	1.38479	5e-05	1.27388	N.S.
	Trpt1	ENSMUSG00000047656	0.124127	0.154047	0.000417434	0.608057	0.0363	1.00454	N.S.
	Arhgef3	ENSMUSG00000021895	0.144331	0.198465	0.00674458	0.702507	0.01515	0.616868	N.S.
	Cotl1	ENSMUSG00000031827	0.145087	-0.123527	0.0011562	0.596487	N.S.		0.00115	0.888711
	Oplah	ENSMUSG00000022562	0.147216	0.281703	0.0013931	1.05357	N.S.		0.0027	0.860686
	Pwwp2b	ENSMUSG00000060260	0.148151	0.192081	0.000807867	0.669571	0.005	0.962203	N.S.
	Nt5c	ENSMUSG00000020736	0.151193	0.191686	0.000108653	1.05333	N.S.		0.0322	1.12652
	Mmp14	ENSMUSG00000000957	0.161072	0.219878	0.00393615	0.943934	0.0006	1.02216	0.0079	0.78871
	Khk	ENSMUSG00000029162	0.161362	0.329875	0.000158332	1.0938	5e-05	1.1763	N.S.
	Cldn7	ENSMUSG00000018569	0.164182	0.126813	5.5949e-05	0.787431	5e-05	1.61908	N.S.
	Rab43	ENSMUSG00000030055	0.168206	0.143931	0.000678442	0.648876	N.S.		0.00535	0.62728
	Rasl11b	ENSMUSG00000049907	0.177758	0.453542	0.000279185	1.42239	N.S.		0.0184	0.969323
	Sowahc	ENSMUSG00000098188	0.199978	0.186551	0.00108286	0.871326	N.S.		0.0036	0.635517
	Tmem178	ENSMUSG00000024245	0.2008	0.135734	0.000348389	0.648464	N.S.		0.0399	0.733065
	Fbp1	ENSMUSG00000069805	0.207478	-0.157378	0.00201698	0.607525	0.0102	0.946919	N.S.
	Fzd10	ENSMUSG00000081683	0.212009	0.151381	0.00406095	0.632461	0.01615	0.607569	0.00455	0.676334
	Mab21l3	ENSMUSG00000044313	0.214497	0.312747	0.000664002	0.879573	N.S.		0.01975	0.744362
	Misp	ENSMUSG00000035852	0.225014	0.200164	0.0284247	0.737012	N.S.		5e-05	0.854765
	Timp3	ENSMUSG00000020044	0.230216	0.494997	0.000481875	1.58955	0.00645	0.801933	N.S.
	Map4k1	ENSMUSG00000037337	0.241606	0.131927	5.17995e-05	0.797384	N.S.		0.0229	0.642526
	Dpysl5	ENSMUSG00000029168	0.241632	0.156403	0.000907469	0.815626	N.S.		0.0034	0.642658
	Chpf	ENSMUSG00000032997	0.245737	0.134058	0.000192394	0.612537	N.S.		0.001	0.860889
	Egr1	ENSMUSG00000038418	0.247634	0.453338	0.000143191	1.25374	5e-05	1.59013	0.0036	0.828224
	S1pr1	ENSMUSG00000045092	0.247755	0.215695	0.00253851	0.884755	0.00575	0.895689	N.S.
	Prss35	ENSMUSG00000033491	0.253775	-0.105871	0.0120615	0.69412	0.00045	1.38109	N.S.
	Socs3	ENSMUSG00000053113	0.255935	0.449877	0.0386287	1.04171	5e-05	1.0205	N.S.
	Epha2	ENSMUSG00000006445	0.258843	0.199293	2.63599e-05	0.834344	N.S.		5e-05	1.13509
	Pllp	ENSMUSG00000031775	0.264159	0.400226	0.0410237	0.604042	N.S.		0.00145	1.08833
	Efs	ENSMUSG00000022203	0.295535	0.140114	0.000537347	0.840701	0.0062	0.692284	0.00745	0.790287
	Nppc	ENSMUSG00000026241	0.297403	0.333916	0.000263976	0.856491	5e-05	0.885118	N.S.
	Perp	ENSMUSG00000019851	0.325174	0.111168	0.000525807	0.594817	0.0033	0.946317	5e-05	2.19266
	H2-D1	ENSMUSG00000073411	0.342025	0.299283	0.0280729	0.857252	0.0191	0.873473	N.S.
	Clcnka	ENSMUSG00000033770	0.441199	0.126758	0.00181532	0.756617	N.S.		0.0023	0.687228
	Adm	ENSMUSG00000030790	0.455802	0.160491	0.000374062	0.986835	N.S.		5e-05	0.944924
	Basp1	ENSMUSG00000045763	0.456464	0.111746	0.000223661	1.20898	N.S.		0.02725	0.78092
	Acss1	ENSMUSG00000027452	0.488921	0.0584137	0.000550023	0.821267	0.00075	0.637804	5e-05	1.37881
	Zfp423	ENSMUSG00000045333	0.507651	0.0926472	0.0386446	0.666657	N.S.		0.02915	0.674855
	Myzap	ENSMUSG00000041361	0.511904	0.129187	0.000498219	0.873017	0.02135	0.642203	N.S.
	Neu1	ENSMUSG00000007038	0.536161	0.151546	0.000248824	0.732061	0.0187	0.602768	N.S.
	Asprv1	ENSMUSG00000033508	0.557048	-0.223261	0.00192851	0.676617	N.S.		5e-05	1.83805
	Sh3tc1	ENSMUSG00000036553	0.606151	0.0747578	0.00262162	0.739135	0.0002	1.66834	0.0013	0.962556
	Ngfr	ENSMUSG00000000120	0.613404	0.052826	0.000666964	0.681737	N.S.		0.0079	0.694024
	Mex3b	ENSMUSG00000057706	0.619508	0.12248	0.00342246	0.962647	N.S.		0.0119	0.681511
	Btbd11	ENSMUSG00000020042	0.620689	0.0459425	0.000586326	0.651991	5e-05	1.56504	5e-05	1.33796
	Igfbp2	ENSMUSG00000039323	0.646891	0.0437172	0.01636	0.700602	0.02385	0.664447	N.S.
	Lpar4	ENSMUSG00000049929	0.673218	0.128969	0.000107777	0.874335	0.02655	0.611755	N.S.
	Cdc42ep1	ENSMUSG00000049521	0.700285	-0.0489317	0.0243904	0.732145	5e-05	1.15653	0.00135	1.05349
	Chit1	ENSMUSG00000026450	0.706246	-0.181428	0.000943395	1.01814	N.S.		0.00175	1.42991
	Gsn	ENSMUSG00000026879	0.770579	0.0488536	0.0141372	0.626267	0.0338	1.53482	N.S.
	Ms4a10	ENSMUSG00000024731	0.825721	0.0560283	7.51145e-05	1.13861	0.03875	1.09214	N.S.
	Prrx2	ENSMUSG00000039476	0.859041	0.0169701	3.6971e-05	0.955397	N.S.		0.00225	1.85611
	Rasgrp2	ENSMUSG00000032946	0.860661	0.0143869	0.00195265	0.697419	N.S.		0.0042	1.09916
	Cd74	ENSMUSG00000024610	0.891674	-0.0361787	0.00148317	0.705678	0.0018	2.73908	N.S.
	Adh1	ENSMUSG00000074207	0.911669	0.0133046	0.000113115	0.844949	N.S.		0.0139	1.22285
	Arl8a	ENSMUSG00000026426	0.981358	0.00284281	0.000931164	0.801077	N.S.		0.0143	0.75241
	Cd79b	ENSMUSG00000040592	0.984044	-0.00252637	0.000287618	0.894699	N.S.		0.0151	1.10582
